# Supplementary material for: 2,6-Bis[1-(2,6-diethyl­phenyl­imino)eth­yl]pyridine
Source: Acta Crystallogr Sect E Struct Rep Online. 2008 Nov 20;64(Pt 12):o2368. doi: 10.1107/S1600536808036842 (PMC2959797; doi:10.1107/S1600536808036842)
Supplement: Supplementary file 1 [file e-64-o2368-sup1.cif]

##############################################################################
###                                                                        ###
###        Electronic paper (Acta Crystallographica Section E)             ###
###                                                                        ###
##############################################################################
#                                                                            #
# This CIF contains the data in a paper accepted for publication in Acta     #
# Crystallographica Section E. It conforms to the requirements of Notes      #
# for Authors for Section E, and has been peer reviewed under the auspices   #
# of the IUCr Commission on Journals.                                        #
#                                                                            #
# Full details of the Crystallographic Information File format               #
# are given in the paper "The Crystallographic Information File (CIF):       #
# a New Standard Archive File for Crystallography" by S. R. Hall, F. H.      #
# Allen and I. D. Brown [Acta Cryst. (1991), A47, 655-685].                  #
#                                                                            #
# The current version of the core CIF dictionary is obtainable from          #
# ftp://ftp.iucr.org/pub/cif_core.dic. The current version number is 2.4.    #
#                                                                            #
# Software is freely available for graphical display of the structure(s) in  #
# this CIF.  For information consult the CIF home page http://www.iucr.org/  #
# cif/home.html                                                              #
#                                                                            #
# This file may be used for bona fide research purposes within the           #
# scientific community so long as proper attribution is given to the journal # 
# article from which it was obtained.                                        #
#                                                                            #
##############################################################################
                                             
data_global
_audit_creation_method     SHELXL-97
_journal_date_recd_electronic     2008-10-21
_journal_date_accepted     2008-11-08
_journal_name_full     'Acta Crystallographica, Section E'
_journal_year     2008
_journal_volume     64
_journal_issue     12
_journal_page_first     o2368
_journal_page_last     o2368
_journal_paper_category     QO
_journal_coeditor_code     BH2205
_publ_contact_author_name     'Dr. Yulin Yang'
_publ_contact_author_address
;
Institute of Opto-electronics
Department of Applied Chemistry
Harbin Institute of Technology
Harbin 150001
People's republic of China
;
_publ_contact_author_email     yangyulin2000@163.com
_publ_contact_author_fax     '86 451 86418270'
_publ_contact_author_phone     '86 451 86413710'
_publ_section_title
;
2,6-Bis[1-(2,6-diethylphenylimino)ethyl]pyridine
;
loop_
    _publ_author_name
    _publ_author_footnote
    _publ_author_address
    "Yang, Yu-lin" .
;
Department of Chemistry
Harbin Institute of Technology
Harbin 150001
People's Republic of China
;
    "Fan, Rui-qing" .
;
Department of Chemistry
Harbin Institute of Technology
Harbin 150001
People's Republic of China
;
    "Li, Wen-hui" .
;
College of Materials Science and Engineering
Harbin University of Science & Technology
Harbin 150040
People's Republic of China
;
data_I
_chemical_name_systematic
;
2,6-Bis[1-(2,6-diethylphenylimino)ethyl]pyridine
;
_chemical_name_common     ?
_chemical_formula_moiety     'C29 H35 N3'
_chemical_formula_sum     'C29 H35 N3'
_chemical_formula_iupac     'C29 H35 N3'
_chemical_formula_weight     425.60
_chemical_melting_point     ?
_symmetry_cell_setting     monoclinic
_symmetry_space_group_name_H-M     'P 21/c'
_symmetry_space_group_name_Hall     '-P 2ybc'
loop_
    _symmetry_equiv_pos_as_xyz
    'x, y, z'
    '-x, y+1/2, -z+1/2'
    '-x, -y, -z'
    'x, -y-1/2, z-1/2'
_cell_length_a     7.9390(8)
_cell_length_b     12.3208(13)
_cell_length_c     25.998(3)
_cell_angle_alpha     90.00
_cell_angle_beta     96.234(2)
_cell_angle_gamma     90.00
_cell_volume     2528.0(5)
_cell_formula_units_Z     4
_cell_measurement_reflns_used     13906
_cell_measurement_theta_min     1.58
_cell_measurement_theta_max     26.02
_cell_measurement_temperature     193(2)
_exptl_crystal_description     block
_exptl_crystal_colour     yellow
_exptl_crystal_size_max     0.26
_exptl_crystal_size_mid     0.24
_exptl_crystal_size_min     0.20
_exptl_crystal_density_diffrn     1.118
_exptl_crystal_density_meas     ?
_exptl_crystal_density_method     'not measured'
_exptl_crystal_F_000     920
_exptl_absorpt_coefficient_mu     0.066
_exptl_absorpt_correction_type     multi-scan
_exptl_absorpt_process_details     '(SADABS; Bruker, 1998)'
_exptl_absorpt_correction_T_min     0.9832
_exptl_absorpt_correction_T_max     0.9870
_exptl_special_details     ?
_diffrn_ambient_temperature     193(2)
_diffrn_radiation_type     MoK\a
_diffrn_radiation_wavelength     0.71073
_diffrn_radiation_source     'fine-focus sealed tube'
_diffrn_radiation_monochromator     graphite
_diffrn_measurement_device_type     'Bruker SMART APEX CCD area-detector'
_diffrn_measurement_method     '\f and \w'
_diffrn_detector_area_resol_mean     ?
_diffrn_reflns_number     13906
_diffrn_reflns_av_R_equivalents     0.0770
_diffrn_reflns_av_sigmaI/netI     0.1092
_diffrn_reflns_theta_min     1.58
_diffrn_reflns_theta_max     26.02
_diffrn_reflns_theta_full     26.02
_diffrn_measured_fraction_theta_max     0.993
_diffrn_measured_fraction_theta_full     0.993
_diffrn_reflns_limit_h_min     -9
_diffrn_reflns_limit_h_max     9
_diffrn_reflns_limit_k_min     -15
_diffrn_reflns_limit_k_max     12
_diffrn_reflns_limit_l_min     -31
_diffrn_reflns_limit_l_max     32
_diffrn_standards_number     0
_diffrn_standards_interval_count     0
_diffrn_standards_interval_time     0
_diffrn_standards_decay_%     0
_refine_special_details     ?
_reflns_number_total     4938
_reflns_number_gt     2362
_reflns_threshold_expression     I>2\s(I)
_refine_ls_structure_factor_coef     Fsqd
_refine_ls_matrix_type     full
_refine_ls_R_factor_all     0.1315
_refine_ls_R_factor_gt     0.0574
_refine_ls_wR_factor_gt     0.0868
_refine_ls_wR_factor_ref     0.1012
_refine_ls_goodness_of_fit_ref     0.947
_refine_ls_restrained_S_all     0.947
_refine_ls_number_reflns     4938
_refine_ls_number_parameters     289
_refine_ls_number_restraints     0
_refine_ls_hydrogen_treatment     constr
_refine_ls_weighting_scheme     calc
_refine_ls_weighting_details
                   'calc w=1/[\s^2^(Fo^2^)+(0.02P)^2^] where P=(Fo^2^+2Fc^2^)/3'
_atom_sites_solution_hydrogens     geom
_atom_sites_solution_primary     direct
_atom_sites_solution_secondary     difmap
_refine_ls_shift/su_max     0.000
_refine_ls_shift/su_mean     0.000
_refine_diff_density_max     0.296
_refine_diff_density_min     -0.187
_refine_ls_extinction_method     none
_refine_ls_extinction_coef     ?
loop_
    _atom_type_symbol
    _atom_type_description
    _atom_type_scat_dispersion_real
    _atom_type_scat_dispersion_imag
    _atom_type_scat_source
    'C' 'C' 0.0033 0.0016
                         'International Tables Vol C Tables 4.2.6.8 and 6.1.1.4'
    'H' 'H' 0.0000 0.0000
                         'International Tables Vol C Tables 4.2.6.8 and 6.1.1.4'
    'N' 'N' 0.0061 0.0033
                         'International Tables Vol C Tables 4.2.6.8 and 6.1.1.4'
_computing_data_collection     'SMART (Bruker, 1998)'
_computing_cell_refinement     'SAINT (Bruker, 1998)'
_computing_data_reduction     'SAINT (Bruker, 1998)'
_computing_structure_solution     'SHELXS97 (Sheldrick, 2008)'
_computing_structure_refinement     'SHELXL97 (Sheldrick, 2008)'
_computing_molecular_graphics     'SHELXTL (Sheldrick, 2008)'
_computing_publication_material     'SHELXTL (Sheldrick, 2008)'
loop_
    _atom_site_type_symbol
    _atom_site_label
    _atom_site_fract_x
    _atom_site_fract_y
    _atom_site_fract_z
    _atom_site_U_iso_or_equiv
    _atom_site_adp_type
    _atom_site_calc_flag
    _atom_site_refinement_flags
    _atom_site_occupancy
    _atom_site_disorder_assembly
    _atom_site_disorder_group
    N N1 -0.5544(2) 0.61937(15) -0.15400(7) 0.0377(5) Uani d . 1 . .
    N N2 -0.2647(2) 0.69242(15) -0.04651(7) 0.0342(5) Uani d . 1 . .
    N N3 0.0206(2) 0.83861(14) 0.04282(7) 0.0328(5) Uani d . 1 . .
    C C1 -0.4636(3) 0.60967(19) -0.11083(9) 0.0353(6) Uani d . 1 . .
    C C2 -0.3645(3) 0.70650(19) -0.09065(9) 0.0315(6) Uani d . 1 . .
    C C3 -0.3771(3) 0.80441(18) -0.11695(9) 0.0379(7) Uani d . 1 . .
    H H3B -0.4480 0.8113 -0.1477 0.045 Uiso calc R 1 . .
    C C4 -0.2830(3) 0.89137(19) -0.09692(9) 0.0401(7) Uani d . 1 . .
    H H4A -0.2893 0.9580 -0.1139 0.048 Uiso calc R 1 . .
    C C5 -0.1790(3) 0.87807(18) -0.05110(9) 0.0346(6) Uani d . 1 . .
    H H5A -0.1140 0.9355 -0.0367 0.041 Uiso calc R 1 . .
    C C6 -0.1734(3) 0.77816(18) -0.02709(9) 0.0321(6) Uani d . 1 . .
    C C7 -0.0646(3) 0.75836(19) 0.02294(9) 0.0328(6) Uani d . 1 . .
    C C8 -0.4473(3) 0.50849(18) -0.07891(9) 0.0551(8) Uani d . 1 . .
    H H8A -0.5166 0.4524 -0.0959 0.083 Uiso calc R 1 . .
    H H8B -0.4837 0.5227 -0.0455 0.083 Uiso calc R 1 . .
    H H8C -0.3311 0.4854 -0.0748 0.083 Uiso calc R 1 . .
    C C9 -0.0684(3) 0.64705(18) 0.04624(9) 0.0516(8) Uani d . 1 . .
    H H9A 0.0057 0.6450 0.0780 0.077 Uiso calc R 1 . .
    H H9B -0.0314 0.5947 0.0225 0.077 Uiso calc R 1 . .
    H H9C -0.1818 0.6302 0.0531 0.077 Uiso calc R 1 . .
    C C10 -0.6522(3) 0.52973(18) -0.17576(9) 0.0350(6) Uani d . 1 . .
    C C11 -0.5797(3) 0.46024(19) -0.20928(9) 0.0354(6) Uani d . 1 . .
    C C12 -0.6793(3) 0.3774(2) -0.23284(9) 0.0460(7) Uani d . 1 . .
    H H12A -0.6339 0.3312 -0.2560 0.055 Uiso calc R 1 . .
    C C13 -0.8439(4) 0.3630(2) -0.22238(10) 0.0529(8) Uani d . 1 . .
    H H13A -0.9089 0.3071 -0.2382 0.063 Uiso calc R 1 . .
    C C14 -0.9118(3) 0.4313(2) -0.18850(10) 0.0531(8) Uani d . 1 . .
    H H14A -1.0227 0.4202 -0.1813 0.064 Uiso calc R 1 . .
    C C15 -0.8197(3) 0.5162(2) -0.16479(10) 0.0442(7) Uani d . 1 . .
    C C16 -0.3966(3) 0.4759(2) -0.21860(9) 0.0542(8) Uani d . 1 . .
    H H16A -0.3738 0.5533 -0.2186 0.065 Uiso calc R 1 . .
    H H16B -0.3261 0.4447 -0.1895 0.065 Uiso calc R 1 . .
    C C17 -0.3415(3) 0.4290(2) -0.26723(10) 0.0677(9) Uani d . 1 . .
    H H17A -0.2233 0.4437 -0.2685 0.102 Uiso calc R 1 . .
    H H17B -0.4061 0.4613 -0.2967 0.102 Uiso calc R 1 . .
    H H17C -0.3599 0.3520 -0.2677 0.102 Uiso calc R 1 . .
    C C18 -0.8989(3) 0.5920(2) -0.12862(10) 0.0595(8) Uani d . 1 . .
    H H18A -0.9946 0.5565 -0.1155 0.071 Uiso calc R 1 . .
    H H18B -0.8167 0.6094 -0.0994 0.071 Uiso calc R 1 . .
    C C19 -0.9567(4) 0.6936(2) -0.15592(11) 0.0843(11) Uani d . 1 . .
    H H19A -1.0065 0.7408 -0.1324 0.126 Uiso calc R 1 . .
    H H19B -1.0392 0.6764 -0.1845 0.126 Uiso calc R 1 . .
    H H19C -0.8616 0.7292 -0.1685 0.126 Uiso calc R 1 . .
    C C20 0.1215(3) 0.82874(17) 0.09135(9) 0.0314(6) Uani d . 1 . .
    C C21 0.2917(3) 0.79922(18) 0.09253(10) 0.0366(6) Uani d . 1 . .
    C C22 0.3912(3) 0.80093(19) 0.14006(11) 0.0481(7) Uani d . 1 . .
    H H22A 0.5045 0.7806 0.1417 0.058 Uiso calc R 1 . .
    C C23 0.3256(4) 0.8321(2) 0.18473(11) 0.0512(8) Uani d . 1 . .
    H H23A 0.3947 0.8347 0.2160 0.061 Uiso calc R 1 . .
    C C24 0.1569(4) 0.85952(19) 0.18268(10) 0.0466(7) Uani d . 1 . .
    H H24A 0.1129 0.8799 0.2130 0.056 Uiso calc R 1 . .
    C C25 0.0504(3) 0.85759(18) 0.13639(9) 0.0367(6) Uani d . 1 . .
    C C26 0.3694(3) 0.76989(19) 0.04370(9) 0.0458(7) Uani d . 1 . .
    H H26A 0.2924 0.7225 0.0227 0.055 Uiso calc R 1 . .
    H H26B 0.4738 0.7302 0.0530 0.055 Uiso calc R 1 . .
    C C27 0.4070(3) 0.86848(19) 0.01206(10) 0.0595(8) Uani d . 1 . .
    H H27A 0.4547 0.8456 -0.0185 0.089 Uiso calc R 1 . .
    H H27B 0.4862 0.9146 0.0323 0.089 Uiso calc R 1 . .
    H H27C 0.3040 0.9077 0.0024 0.089 Uiso calc R 1 . .
    C C28 -0.1336(3) 0.8865(2) 0.13489(9) 0.0482(7) Uani d . 1 . .
    H H28A -0.1670 0.8812 0.1696 0.058 Uiso calc R 1 . .
    H H28B -0.1999 0.8342 0.1134 0.058 Uiso calc R 1 . .
    C C29 -0.1747(4) 0.9995(2) 0.11419(10) 0.0685(9) Uani d . 1 . .
    H H29A -0.2938 1.0131 0.1142 0.103 Uiso calc R 1 . .
    H H29B -0.1447 1.0051 0.0795 0.103 Uiso calc R 1 . .
    H H29C -0.1117 1.0520 0.1357 0.103 Uiso calc R 1 . .
loop_
    _atom_site_aniso_label
    _atom_site_aniso_U_11
    _atom_site_aniso_U_22
    _atom_site_aniso_U_33
    _atom_site_aniso_U_12
    _atom_site_aniso_U_13
    _atom_site_aniso_U_23
    N1 0.0406(14) 0.0347(13) 0.0358(13) -0.0017(10) -0.0047(11) -0.0046(10)
    N2 0.0406(14) 0.0297(12) 0.0312(12) -0.0026(10) -0.0010(10) -0.0022(10)
    N3 0.0371(13) 0.0301(12) 0.0309(12) -0.0024(10) 0.0030(10) -0.0034(10)
    C1 0.0411(17) 0.0318(15) 0.0320(15) 0.0018(12) -0.0001(13) -0.0012(12)
    C2 0.0369(16) 0.0278(15) 0.0293(15) 0.0002(12) 0.0020(12) -0.0022(12)
    C3 0.0455(18) 0.0329(15) 0.0340(15) -0.0013(13) -0.0009(13) -0.0007(13)
    C4 0.0536(18) 0.0265(15) 0.0396(16) -0.0012(13) 0.0026(14) 0.0026(12)
    C5 0.0408(16) 0.0291(15) 0.0337(15) -0.0042(12) 0.0029(13) -0.0028(12)
    C6 0.0357(16) 0.0269(14) 0.0337(15) -0.0014(12) 0.0044(12) -0.0011(12)
    C7 0.0369(16) 0.0295(15) 0.0318(15) -0.0001(12) 0.0039(13) 0.0007(12)
    C8 0.072(2) 0.0370(16) 0.0509(18) -0.0122(15) -0.0163(16) 0.0078(14)
    C9 0.064(2) 0.0381(16) 0.0479(17) -0.0114(14) -0.0170(15) 0.0096(14)
    C10 0.0386(17) 0.0332(15) 0.0311(15) -0.0026(13) -0.0057(13) 0.0008(12)
    C11 0.0316(16) 0.0389(16) 0.0344(15) -0.0021(13) -0.0021(13) -0.0005(13)
    C12 0.053(2) 0.0466(17) 0.0372(16) -0.0019(15) -0.0017(14) -0.0079(13)
    C13 0.052(2) 0.055(2) 0.0492(18) -0.0161(16) -0.0035(16) -0.0064(15)
    C14 0.0335(18) 0.071(2) 0.0537(19) -0.0119(16) 0.0004(15) -0.0030(17)
    C15 0.0375(18) 0.0504(18) 0.0439(17) 0.0016(14) 0.0000(14) -0.0038(14)
    C16 0.0444(19) 0.071(2) 0.0471(18) 0.0011(15) 0.0047(14) -0.0214(15)
    C17 0.063(2) 0.087(2) 0.054(2) 0.0008(18) 0.0091(16) -0.0043(17)
    C18 0.049(2) 0.061(2) 0.070(2) 0.0079(16) 0.0126(16) 0.0072(17)
    C19 0.110(3) 0.054(2) 0.096(3) 0.007(2) 0.042(2) 0.006(2)
    C20 0.0345(16) 0.0256(14) 0.0327(15) -0.0062(12) -0.0028(13) 0.0009(11)
    C21 0.0391(17) 0.0291(15) 0.0410(16) -0.0041(12) 0.0016(14) 0.0062(12)
    C22 0.0389(18) 0.0431(17) 0.060(2) -0.0043(13) -0.0057(16) 0.0111(15)
    C23 0.056(2) 0.0497(18) 0.0442(19) -0.0110(16) -0.0113(16) 0.0052(15)
    C24 0.062(2) 0.0439(17) 0.0340(16) -0.0109(15) 0.0035(15) -0.0012(13)
    C25 0.0407(17) 0.0341(15) 0.0351(16) -0.0057(13) 0.0038(14) 0.0008(12)
    C26 0.0416(18) 0.0397(16) 0.0567(18) 0.0045(13) 0.0072(14) 0.0047(14)
    C27 0.070(2) 0.0473(18) 0.066(2) 0.0092(15) 0.0282(17) 0.0120(15)
    C28 0.051(2) 0.0554(19) 0.0396(16) -0.0051(15) 0.0118(14) -0.0067(14)
    C29 0.064(2) 0.076(2) 0.068(2) 0.0192(17) 0.0232(17) 0.0168(18)
_geom_special_details     ?
loop_
    _geom_bond_atom_site_label_1
    _geom_bond_atom_site_label_2
    _geom_bond_site_symmetry_2
    _geom_bond_distance
    _geom_bond_publ_flag
    N1 C1 . 1.272(3) yes
    N1 C10 . 1.431(3) yes
    N2 C2 . 1.333(2) yes
    N2 C6 . 1.348(2) yes
    N3 C7 . 1.275(2) yes
    N3 C20 . 1.424(3) yes
    C1 C2 . 1.493(3) ?
    C1 C8 . 1.495(3) ?
    C2 C3 . 1.385(3) ?
    C3 C4 . 1.376(3) ?
    C3 H3B . 0.9300 ?
    C4 C5 . 1.383(3) ?
    C4 H4A . 0.9300 ?
    C5 C6 . 1.379(3) ?
    C5 H5A . 0.9300 ?
    C6 C7 . 1.501(3) ?
    C7 C9 . 1.501(3) ?
    C8 H8A . 0.9600 ?
    C8 H8B . 0.9600 ?
    C8 H8C . 0.9600 ?
    C9 H9A . 0.9600 ?
    C9 H9B . 0.9600 ?
    C9 H9C . 0.9600 ?
    C10 C11 . 1.390(3) ?
    C10 C15 . 1.399(3) ?
    C11 C12 . 1.391(3) ?
    C11 C16 . 1.511(3) ?
    C12 C13 . 1.375(3) ?
    C12 H12A . 0.9300 ?
    C13 C14 . 1.370(3) ?
    C13 H13A . 0.9300 ?
    C14 C15 . 1.383(3) ?
    C14 H14A . 0.9300 ?
    C15 C18 . 1.511(3) ?
    C16 C17 . 1.498(3) ?
    C16 H16A . 0.9700 ?
    C16 H16B . 0.9700 ?
    C17 H17A . 0.9600 ?
    C17 H17B . 0.9600 ?
    C17 H17C . 0.9600 ?
    C18 C19 . 1.486(3) ?
    C18 H18A . 0.9700 ?
    C18 H18B . 0.9700 ?
    C19 H19A . 0.9600 ?
    C19 H19B . 0.9600 ?
    C19 H19C . 0.9600 ?
    C20 C21 . 1.397(3) ?
    C20 C25 . 1.400(3) ?
    C21 C22 . 1.393(3) ?
    C21 C26 . 1.514(3) ?
    C22 C23 . 1.378(3) ?
    C22 H22A . 0.9300 ?
    C23 C24 . 1.376(3) ?
    C23 H23A . 0.9300 ?
    C24 C25 . 1.394(3) ?
    C24 H24A . 0.9300 ?
    C25 C28 . 1.500(3) ?
    C26 C27 . 1.515(3) ?
    C26 H26A . 0.9700 ?
    C26 H26B . 0.9700 ?
    C27 H27A . 0.9600 ?
    C27 H27B . 0.9600 ?
    C27 H27C . 0.9600 ?
    C28 C29 . 1.515(3) ?
    C28 H28A . 0.9700 ?
    C28 H28B . 0.9700 ?
    C29 H29A . 0.9600 ?
    C29 H29B . 0.9600 ?
    C29 H29C . 0.9600 ?
loop_
    _geom_angle_atom_site_label_1
    _geom_angle_atom_site_label_2
    _geom_angle_atom_site_label_3
    _geom_angle_site_symmetry_1
    _geom_angle_site_symmetry_3
    _geom_angle
    _geom_angle_publ_flag
    C1 N1 C10 . . 120.5(2) ?
    C2 N2 C6 . . 117.7(2) ?
    C7 N3 C20 . . 121.0(2) ?
    N1 C1 C2 . . 117.5(2) ?
    N1 C1 C8 . . 125.1(2) ?
    C2 C1 C8 . . 117.4(2) ?
    N2 C2 C3 . . 122.9(2) ?
    N2 C2 C1 . . 116.1(2) ?
    C3 C2 C1 . . 121.0(2) ?
    C4 C3 C2 . . 119.0(2) ?
    C4 C3 H3B . . 120.5 ?
    C2 C3 H3B . . 120.5 ?
    C3 C4 C5 . . 118.8(2) ?
    C3 C4 H4A . . 120.6 ?
    C5 C4 H4A . . 120.6 ?
    C6 C5 C4 . . 118.9(2) ?
    C6 C5 H5A . . 120.6 ?
    C4 C5 H5A . . 120.6 ?
    N2 C6 C5 . . 122.7(2) ?
    N2 C6 C7 . . 115.6(2) ?
    C5 C6 C7 . . 121.7(2) ?
    N3 C7 C6 . . 117.1(2) ?
    N3 C7 C9 . . 125.3(2) ?
    C6 C7 C9 . . 117.6(2) ?
    C1 C8 H8A . . 109.5 ?
    C1 C8 H8B . . 109.5 ?
    H8A C8 H8B . . 109.5 ?
    C1 C8 H8C . . 109.5 ?
    H8A C8 H8C . . 109.5 ?
    H8B C8 H8C . . 109.5 ?
    C7 C9 H9A . . 109.5 ?
    C7 C9 H9B . . 109.5 ?
    H9A C9 H9B . . 109.5 ?
    C7 C9 H9C . . 109.5 ?
    H9A C9 H9C . . 109.5 ?
    H9B C9 H9C . . 109.5 ?
    C11 C10 C15 . . 121.4(2) ?
    C11 C10 N1 . . 118.6(2) ?
    C15 C10 N1 . . 119.9(2) ?
    C10 C11 C12 . . 118.2(2) ?
    C10 C11 C16 . . 119.5(2) ?
    C12 C11 C16 . . 122.2(2) ?
    C13 C12 C11 . . 121.0(3) ?
    C13 C12 H12A . . 119.5 ?
    C11 C12 H12A . . 119.5 ?
    C14 C13 C12 . . 119.8(3) ?
    C14 C13 H13A . . 120.1 ?
    C12 C13 H13A . . 120.1 ?
    C13 C14 C15 . . 121.7(3) ?
    C13 C14 H14A . . 119.2 ?
    C15 C14 H14A . . 119.2 ?
    C14 C15 C10 . . 117.9(2) ?
    C14 C15 C18 . . 120.7(3) ?
    C10 C15 C18 . . 121.4(2) ?
    C17 C16 C11 . . 117.4(2) ?
    C17 C16 H16A . . 108.0 ?
    C11 C16 H16A . . 108.0 ?
    C17 C16 H16B . . 108.0 ?
    C11 C16 H16B . . 108.0 ?
    H16A C16 H16B . . 107.2 ?
    C16 C17 H17A . . 109.5 ?
    C16 C17 H17B . . 109.5 ?
    H17A C17 H17B . . 109.5 ?
    C16 C17 H17C . . 109.5 ?
    H17A C17 H17C . . 109.5 ?
    H17B C17 H17C . . 109.5 ?
    C19 C18 C15 . . 110.6(2) ?
    C19 C18 H18A . . 109.5 ?
    C15 C18 H18A . . 109.5 ?
    C19 C18 H18B . . 109.5 ?
    C15 C18 H18B . . 109.5 ?
    H18A C18 H18B . . 108.1 ?
    C18 C19 H19A . . 109.5 ?
    C18 C19 H19B . . 109.5 ?
    H19A C19 H19B . . 109.5 ?
    C18 C19 H19C . . 109.5 ?
    H19A C19 H19C . . 109.5 ?
    H19B C19 H19C . . 109.5 ?
    C21 C20 C25 . . 121.7(2) ?
    C21 C20 N3 . . 119.4(2) ?
    C25 C20 N3 . . 118.7(2) ?
    C22 C21 C20 . . 118.0(2) ?
    C22 C21 C26 . . 120.3(2) ?
    C20 C21 C26 . . 121.7(2) ?
    C23 C22 C21 . . 121.5(3) ?
    C23 C22 H22A . . 119.3 ?
    C21 C22 H22A . . 119.3 ?
    C24 C23 C22 . . 119.4(3) ?
    C24 C23 H23A . . 120.3 ?
    C22 C23 H23A . . 120.3 ?
    C23 C24 C25 . . 121.7(3) ?
    C23 C24 H24A . . 119.1 ?
    C25 C24 H24A . . 119.1 ?
    C24 C25 C20 . . 117.7(2) ?
    C24 C25 C28 . . 121.1(2) ?
    C20 C25 C28 . . 121.2(2) ?
    C21 C26 C27 . . 112.7(2) ?
    C21 C26 H26A . . 109.0 ?
    C27 C26 H26A . . 109.0 ?
    C21 C26 H26B . . 109.0 ?
    C27 C26 H26B . . 109.0 ?
    H26A C26 H26B . . 107.8 ?
    C26 C27 H27A . . 109.5 ?
    C26 C27 H27B . . 109.5 ?
    H27A C27 H27B . . 109.5 ?
    C26 C27 H27C . . 109.5 ?
    H27A C27 H27C . . 109.5 ?
    H27B C27 H27C . . 109.5 ?
    C25 C28 C29 . . 113.5(2) ?
    C25 C28 H28A . . 108.9 ?
    C29 C28 H28A . . 108.9 ?
    C25 C28 H28B . . 108.9 ?
    C29 C28 H28B . . 108.9 ?
    H28A C28 H28B . . 107.7 ?
    C28 C29 H29A . . 109.5 ?
    C28 C29 H29B . . 109.5 ?
    H29A C29 H29B . . 109.5 ?
    C28 C29 H29C . . 109.5 ?
    H29A C29 H29C . . 109.5 ?
    H29B C29 H29C . . 109.5 ?
loop_
    _geom_torsion_atom_site_label_1
    _geom_torsion_atom_site_label_2
    _geom_torsion_atom_site_label_3
    _geom_torsion_atom_site_label_4
    _geom_torsion_site_symmetry_1
    _geom_torsion_site_symmetry_2
    _geom_torsion_site_symmetry_3
    _geom_torsion_site_symmetry_4
    _geom_torsion
    _geom_torsion_publ_flag
    C10 N1 C1 C2 . . . . 179.8(2) ?
    C10 N1 C1 C8 . . . . 0.3(4) ?
    C6 N2 C2 C3 . . . . 0.2(3) ?
    C6 N2 C2 C1 . . . . -179.9(2) ?
    N1 C1 C2 N2 . . . . -177.1(2) ?
    C8 C1 C2 N2 . . . . 2.4(3) ?
    N1 C1 C2 C3 . . . . 2.8(3) ?
    C8 C1 C2 C3 . . . . -177.7(2) ?
    N2 C2 C3 C4 . . . . 0.0(4) ?
    C1 C2 C3 C4 . . . . -179.9(2) ?
    C2 C3 C4 C5 . . . . 0.0(4) ?
    C3 C4 C5 C6 . . . . -0.1(3) ?
    C2 N2 C6 C5 . . . . -0.3(3) ?
    C2 N2 C6 C7 . . . . 179.4(2) ?
    C4 C5 C6 N2 . . . . 0.3(3) ?
    C4 C5 C6 C7 . . . . -179.4(2) ?
    C20 N3 C7 C6 . . . . 177.2(2) ?
    C20 N3 C7 C9 . . . . -1.0(4) ?
    N2 C6 C7 N3 . . . . -178.6(2) ?
    C5 C6 C7 N3 . . . . 1.1(3) ?
    N2 C6 C7 C9 . . . . -0.2(3) ?
    C5 C6 C7 C9 . . . . 179.5(2) ?
    C1 N1 C10 C11 . . . . -91.4(3) ?
    C1 N1 C10 C15 . . . . 91.2(3) ?
    C15 C10 C11 C12 . . . . 1.4(3) ?
    N1 C10 C11 C12 . . . . -175.95(19) ?
    C15 C10 C11 C16 . . . . -178.0(2) ?
    N1 C10 C11 C16 . . . . 4.6(3) ?
    C10 C11 C12 C13 . . . . -1.5(4) ?
    C16 C11 C12 C13 . . . . 177.9(2) ?
    C11 C12 C13 C14 . . . . 0.3(4) ?
    C12 C13 C14 C15 . . . . 1.0(4) ?
    C13 C14 C15 C10 . . . . -1.0(4) ?
    C13 C14 C15 C18 . . . . 178.4(2) ?
    C11 C10 C15 C14 . . . . -0.2(4) ?
    N1 C10 C15 C14 . . . . 177.2(2) ?
    C11 C10 C15 C18 . . . . -179.6(2) ?
    N1 C10 C15 C18 . . . . -2.3(4) ?
    C10 C11 C16 C17 . . . . -158.5(2) ?
    C12 C11 C16 C17 . . . . 22.1(4) ?
    C14 C15 C18 C19 . . . . -98.9(3) ?
    C10 C15 C18 C19 . . . . 80.6(3) ?
    C7 N3 C20 C21 . . . . 91.8(3) ?
    C7 N3 C20 C25 . . . . -93.3(3) ?
    C25 C20 C21 C22 . . . . -1.1(3) ?
    N3 C20 C21 C22 . . . . 173.6(2) ?
    C25 C20 C21 C26 . . . . -178.9(2) ?
    N3 C20 C21 C26 . . . . -4.2(3) ?
    C20 C21 C22 C23 . . . . -0.9(4) ?
    C26 C21 C22 C23 . . . . 177.0(2) ?
    C21 C22 C23 C24 . . . . 1.7(4) ?
    C22 C23 C24 C25 . . . . -0.6(4) ?
    C23 C24 C25 C20 . . . . -1.3(4) ?
    C23 C24 C25 C28 . . . . 179.4(2) ?
    C21 C20 C25 C24 . . . . 2.1(3) ?
    N3 C20 C25 C24 . . . . -172.6(2) ?
    C21 C20 C25 C28 . . . . -178.5(2) ?
    N3 C20 C25 C28 . . . . 6.8(3) ?
    C22 C21 C26 C27 . . . . -100.8(3) ?
    C20 C21 C26 C27 . . . . 77.0(3) ?
    C24 C25 C28 C29 . . . . 102.6(3) ?
    C20 C25 C28 C29 . . . . -76.7(3) ?
