# Supplementary material for: 2,6-Bis[1-(2,6-diethyl­phenyl­imino)eth­yl]pyridine
Source: Acta Crystallogr Sect E Struct Rep Online. 2008 Nov 20;64(Pt 12):o2368. doi: 10.1107/S1600536808036842 (PMC2959797; doi:10.1107/S1600536808036842)
Supplement: Supplementary file 2 [file e-64-o2368-Isup2.hkl]

# 
# h,k,l, Fc-squared, Fo-squared, sigma(Fo-squared) and status flag 
# 
data_I
_shelx_title ' d in P2(1)/c' 
_shelx_refln_list_code          4 
_shelx_F_calc_maximum      161.65 
_exptl_crystal_F_000       920.00 
_reflns_d_resolution_high  0.8100 
 
loop_ 
 _symmetry_equiv_pos_as_xyz 
 'x, y, z' 
 '-x, y+1/2, -z+1/2' 
 '-x, -y, -z' 
 'x, -y-1/2, z-1/2' 
 
_cell_length_a     7.9390 
_cell_length_b    12.3208 
_cell_length_c    25.9984 
_cell_angle_alpha  90.000 
_cell_angle_beta   96.234 
_cell_angle_gamma  90.000 
 
_shelx_F_squared_multiplier     1.000 
 
loop_ 
 _refln_index_h 
 _refln_index_k 
 _refln_index_l 
 _refln_F_squared_calc 
 _refln_F_squared_meas 
 _refln_F_squared_sigma 
 _refln_observed_status 
   1   0   0       20.48       18.69      6.45 o 
   2   0   0      564.17      459.59     31.42 o 
   3   0   0      659.14      683.02     42.83 o 
   4   0   0     5921.16     7006.52    145.20 o 
   5   0   0       77.67       77.89     27.45 o 
   6   0   0       99.43       89.47     33.24 o 
   7   0   0       41.55       32.08     27.29 o 
   8   0   0       70.48       42.01     27.29 o 
   1   1   0      278.09      262.79      9.17 o 
   2   1   0     2756.48     2638.57     37.86 o 
   3   1   0     1262.92     1292.78     32.95 o 
   4   1   0      169.15      223.57     23.30 o 
   5   1   0        1.51      -13.25     13.32 o 
   6   1   0        0.95       -0.89     15.38 o 
   7   1   0        2.56       14.91     16.23 o 
   8   1   0        8.97       13.82     17.61 o 
   9   1   0        3.72      -16.87     16.87 o 
   0   2   0     1227.76     1301.82     24.98 o 
   1   2   0     2347.91     2265.53     87.20 o 
   2   2   0        5.33        3.60      7.10 o 
   3   2   0     2585.37     2480.14     56.15 o 
   4   2   0       22.94       16.11     11.61 o 
   5   2   0        6.40        7.86     13.34 o 
   6   2   0        0.09      -15.05     15.25 o 
   7   2   0       25.64       24.98     17.90 o 
   8   2   0      108.03       90.89     28.70 o 
   9   2   0      111.02       86.80     48.62 o 
   1   3   0        0.06        4.65      6.64 o 
   2   3   0       56.19       43.90      6.52 o 
   3   3   0      218.35      252.23     15.93 o 
   4   3   0        1.04       -1.23      9.13 o 
   5   3   0        2.28        3.03     11.68 o 
   6   3   0      278.21      283.47     34.14 o 
   7   3   0        1.81       -3.64     24.64 o 
   8   3   0        8.67       40.36     21.30 o 
   9   3   0        9.25       15.98     18.80 o 
   0   4   0     4104.52     4206.58     62.89 o 
   1   4   0     3004.48     3099.75     99.21 o 
   2   4   0      333.28      359.05     16.55 o 
   3   4   0      281.61      317.65     14.13 o 
   4   4   0       83.88       92.59     11.48 o 
   5   4   0      565.50      527.26     31.80 o 
   6   4   0       13.22       21.55     17.49 o 
   7   4   0      252.78      247.18     39.66 o 
   8   4   0        3.02        4.08     15.93 o 
   9   4   0       66.19       52.31     24.52 o 
   1   5   0      214.41      215.56     14.35 o 
   2   5   0      407.51      386.88     18.57 o 
   3   5   0     1253.69     1224.82     34.85 o 
   4   5   0        0.04       -4.98      9.35 o 
   5   5   0      742.12      637.03     38.92 o 
   6   5   0        2.62       12.60     18.84 o 
   7   5   0        3.26       -8.83     17.00 o 
   8   5   0       29.29       44.32     32.08 o 
   9   5   0       10.89       16.05     17.53 o 
   0   6   0     2824.84     2978.64     65.37 o 
   1   6   0       32.98       29.35      9.62 o 
   2   6   0        5.19       16.03      9.54 o 
   3   6   0       43.48       57.28     12.41 o 
   4   6   0        0.03        5.49     14.84 o 
   5   6   0      399.71      381.09     34.37 o 
   6   6   0       66.20       68.60     22.20 o 
   7   6   0       72.21       73.45     24.53 o 
   8   6   0        4.07       18.31     18.96 o 
   1   7   0     1165.85     1171.46     33.08 o 
   2   7   0      538.07      523.66     27.95 o 
   3   7   0        5.42        5.14     10.99 o 
   4   7   0      309.13      302.05     30.21 o 
   5   7   0      223.77      223.05     29.55 o 
   6   7   0        2.43       -3.00     16.39 o 
   7   7   0      209.82      191.62     31.89 o 
   8   7   0       13.32       30.86     21.26 o 
   0   8   0      724.19      703.48     40.44 o 
   1   8   0       10.98       16.43     11.34 o 
   2   8   0       75.93       67.28     14.68 o 
   3   8   0     1387.10     1340.69     86.99 o 
   4   8   0        1.16        6.27     17.10 o 
   5   8   0       42.27       24.18     18.70 o 
   6   8   0      105.80       83.73     23.00 o 
   7   8   0       23.58       61.03     24.65 o 
   8   8   0      205.33      236.27     45.22 o 
   1   9   0       58.49       43.36     14.27 o 
   2   9   0      368.86      308.78     30.19 o 
   3   9   0        1.29       -3.02     15.83 o 
   4   9   0       32.53       41.45     19.47 o 
   5   9   0       31.22       34.04     19.77 o 
   6   9   0       69.47       52.90     22.14 o 
   7   9   0       14.59       62.17     22.06 o 
   0  10   0      331.21      350.23     36.27 o 
   1  10   0      731.45      660.57     39.78 o 
   2  10   0      329.87      294.84     35.11 o 
   3  10   0       21.09        2.13     15.77 o 
   4  10   0        1.28       33.93     18.56 o 
   5  10   0        4.05        9.26     17.24 o 
   6  10   0        0.01       -2.26     14.59 o 
   7  10   0       32.30       68.51     26.26 o 
   1  11   0      191.97      244.06     29.43 o 
   2  11   0       10.90       22.31     17.24 o 
   3  11   0       43.93       50.21     20.17 o 
   4  11   0        0.51       -4.99     16.20 o 
   5  11   0       35.94       65.66     23.74 o 
   6  11   0        9.68        7.96     16.99 o 
   0  12   0      432.06      406.51     67.48 o 
   1  12   0      464.69      491.73     37.91 o 
   2  12   0       78.66       80.64     26.45 o 
   3  12   0        2.60        1.62     16.41 o 
   4  12   0       31.88        9.25     18.88 o 
   5  12   0       52.60       49.92     26.43 o 
   1  13   0       75.60       74.33     33.62 o 
   2  13   0       36.61       73.07     24.32 o 
   3  13   0        3.56       13.45     19.13 o 
   4  13   0        0.02       10.28     20.40 o 
   5  13   0      207.31      264.67     48.48 o 
   0  14   0        4.91      -31.75     31.75 o 
   1  14   0       46.05       91.69     35.31 o 
   2  14   0        0.05       -7.03     28.45 o 
   3  14   0        1.20      -17.03     17.03 o 
   1  15   0       64.02       90.70     38.90 o 
  -9   1   1      163.09      135.45     44.82 o 
  -8   1   1       14.90       40.73     19.88 o 
  -7   1   1      177.19      150.47     28.82 o 
  -6   1   1       61.59       66.91     21.05 o 
  -5   1   1       98.97       60.36     18.66 o 
  -4   1   1       14.56       32.99     12.72 o 
  -3   1   1      830.04      784.61     26.91 o 
  -2   1   1      318.13      264.39     15.92 o 
  -1   1   1    12987.10    13649.81    117.36 o 
   0   1   1      127.08      110.02      5.02 o 
   1   1   1      825.06      738.50     26.50 o 
   2   1   1     6760.66     6625.96    112.46 o 
   3   1   1      597.00      577.04     30.40 o 
   4   1   1      563.64      500.39     30.74 o 
   5   1   1       67.04       74.77     19.37 o 
   6   1   1      218.52      220.12     41.68 o 
   7   1   1        3.85        2.91     17.45 o 
   8   1   1        7.85       12.40     24.64 o 
   9   1   1        0.34      -15.64     16.48 o 
  -9   2   1        6.41       -9.69     17.36 o 
  -8   2   1        0.21       22.16     28.78 o 
  -7   2   1       34.55       33.88     19.22 o 
  -6   2   1       21.87       10.25     15.70 o 
  -5   2   1      351.61      365.10     27.43 o 
  -4   2   1      394.01      432.66     25.28 o 
  -3   2   1     2914.31     2898.71     49.31 o 
  -2   2   1     4765.67     4596.60    113.58 o 
  -1   2   1        3.18        6.63      5.10 o 
   0   2   1     3078.70     3498.15     29.89 o 
   1   2   1     2099.32     1985.99     45.02 o 
   2   2   1      174.81      158.60     13.65 o 
   3   2   1      123.35      102.49     11.40 o 
   4   2   1      785.99      810.30     31.16 o 
   5   2   1      247.30      304.07     29.72 o 
   6   2   1       21.27       28.02     19.05 o 
   7   2   1        2.55       11.11     13.80 o 
   8   2   1       30.35       11.14     20.05 o 
   9   2   1       67.01       92.33     30.26 o 
  -9   3   1        5.76        3.64     16.69 o 
  -8   3   1       74.51       73.39     26.89 o 
  -7   3   1      146.05      166.52     39.03 o 
  -6   3   1       89.61       94.72     18.89 o 
  -5   3   1      119.13      124.70     17.93 o 
  -4   3   1      226.07      227.00     18.12 o 
  -3   3   1     1834.02     2030.02     69.15 o 
  -2   3   1      105.61      112.70     10.78 o 
  -1   3   1     4656.28     4724.52    106.13 o 
   0   3   1    10273.83    10427.68    120.96 o 
   1   3   1    10382.02    10495.38    171.68 o 
   2   3   1      350.09      355.53     12.31 o 
   3   3   1      770.29      763.06     21.20 o 
   4   3   1      789.47      810.11     40.46 o 
   5   3   1      450.79      476.86     26.46 o 
   6   3   1      119.36      107.28     21.25 o 
   7   3   1        3.75        6.20     19.49 o 
   8   3   1       70.34       72.00     45.56 o 
   9   3   1        9.58       29.91     20.92 o 
  -9   4   1       39.48       26.32     20.29 o 
  -8   4   1       27.37       11.99     18.75 o 
  -7   4   1      121.06      102.00     30.50 o 
  -6   4   1       41.37       44.42     20.59 o 
  -5   4   1        0.97       -7.65     11.29 o 
  -4   4   1      920.63      971.13     31.58 o 
  -3   4   1     1341.43     1322.00     37.12 o 
  -2   4   1       92.88      113.69     11.49 o 
  -1   4   1     3971.74     3865.02    103.53 o 
   0   4   1     7677.92     7878.31     60.12 o 
   1   4   1     3601.11     3715.27     41.14 o 
   2   4   1       79.33       61.70      9.13 o 
   3   4   1     1093.76     1071.81     31.62 o 
   4   4   1      310.39      331.54     16.92 o 
   5   4   1       18.69       28.45     12.97 o 
   6   4   1      105.66       75.74     22.07 o 
   7   4   1        7.51        2.96     19.04 o 
   8   4   1       21.00       39.53     33.74 o 
   9   4   1        9.37       37.38     19.99 o 
  -9   5   1       15.74       25.56     19.88 o 
  -8   5   1        0.05       -8.18     16.54 o 
  -7   5   1        0.00       -6.39     16.84 o 
  -6   5   1      134.50      133.40     26.32 o 
  -5   5   1      105.93       83.90     17.23 o 
  -4   5   1      101.56       98.13     15.55 o 
  -3   5   1        0.27        2.78      9.03 o 
  -2   5   1       46.54       60.73     10.72 o 
  -1   5   1       81.99       86.10     10.82 o 
   0   5   1       82.28       91.85     10.65 o 
   1   5   1       48.32       52.75      9.24 o 
   2   5   1     1231.54     1216.40     42.30 o 
   3   5   1       78.20      111.02     11.36 o 
   4   5   1      225.76      265.79     19.57 o 
   5   5   1      112.65      111.53     23.22 o 
   6   5   1       36.41       28.54     19.03 o 
   7   5   1       14.18       34.12     19.86 o 
   8   5   1        1.99        3.53     21.22 o 
   9   5   1        1.71       18.42     19.91 o 
  -8   6   1        0.11        6.29     21.23 o 
  -7   6   1       15.48        0.26     18.13 o 
  -6   6   1      701.15      633.70     49.51 o 
  -5   6   1        2.19       -9.60     14.89 o 
  -4   6   1       20.05       16.69     12.80 o 
  -3   6   1     1857.25     1895.12     42.21 o 
  -2   6   1      284.05      298.90     18.60 o 
  -1   6   1      152.22      163.26     14.64 o 
   0   6   1       12.91        1.99      8.06 o 
   1   6   1      740.95      740.52     24.55 o 
   2   6   1     2883.82     3070.23    171.92 o 
   3   6   1       44.83       72.20     12.81 o 
   4   6   1       21.18       13.77     16.13 o 
   5   6   1       57.87       58.52     20.81 o 
   6   6   1        5.91       12.68     16.87 o 
   7   6   1      229.33      224.42     32.84 o 
   8   6   1       16.74      -10.05     18.63 o 
  -8   7   1       36.68       21.39     18.61 o 
  -7   7   1      223.35      209.01     33.13 o 
  -6   7   1        2.83        4.03     15.32 o 
  -5   7   1       72.51       81.71     23.40 o 
  -4   7   1       59.54       50.52     19.97 o 
  -3   7   1       10.30       11.44     11.98 o 
  -2   7   1       25.76       20.30     10.61 o 
  -1   7   1     1600.87     1591.14     38.21 o 
   0   7   1       12.78        5.09      8.79 o 
   1   7   1       66.35       56.42     11.89 o 
   2   7   1       20.95       16.58     10.29 o 
   3   7   1      141.20       98.38     20.77 o 
   4   7   1        3.34        5.98     16.38 o 
   5   7   1       77.65       99.77     23.63 o 
   6   7   1        0.41       17.36     17.66 o 
   7   7   1      125.59      127.36     27.28 o 
   8   7   1       15.14        4.49     20.11 o 
  -8   8   1       47.71       51.49     25.45 o 
  -7   8   1       88.18       91.81     26.21 o 
  -6   8   1      206.12      172.28     29.86 o 
  -5   8   1      162.56      165.41     28.12 o 
  -4   8   1        1.32       -7.52     14.71 o 
  -3   8   1       69.23       73.58     20.69 o 
  -2   8   1     2260.53     2212.84     48.75 o 
  -1   8   1        8.93       11.59     10.93 o 
   0   8   1        2.77       -0.59      9.88 o 
   1   8   1      693.81      667.35     28.18 o 
   2   8   1      461.00      416.69     30.95 o 
   3   8   1      478.72      512.60     35.58 o 
   4   8   1       58.21       53.49     20.27 o 
   5   8   1       12.33       30.58     18.54 o 
   6   8   1       92.23       90.53     23.20 o 
   7   8   1        0.29       -0.71     20.22 o 
   8   8   1        9.45       31.97     22.88 o 
  -7   9   1        0.56        2.18     14.55 o 
  -6   9   1        0.21       39.42     19.77 o 
  -5   9   1        2.68        0.99     14.42 o 
  -4   9   1       38.07       44.30     20.36 o 
  -3   9   1      249.79      259.36     30.10 o 
  -2   9   1      779.42      747.13     40.96 o 
  -1   9   1       62.61       67.44     15.56 o 
   0   9   1       12.03        9.13     11.63 o 
   1   9   1       48.25       42.32     13.88 o 
   2   9   1      278.88      256.63     28.29 o 
   3   9   1       82.16       45.40     19.53 o 
   4   9   1       44.76       42.88     20.30 o 
   5   9   1       22.11       18.96     18.38 o 
   6   9   1        0.00       20.68     15.64 o 
   7   9   1       11.67       18.68     15.32 o 
  -7  10   1        1.31        4.26     17.35 o 
  -6  10   1        4.95        5.01     15.16 o 
  -5  10   1        6.14       13.85     16.56 o 
  -4  10   1        5.30       10.85     16.86 o 
  -3  10   1      158.48      118.49     26.72 o 
  -2  10   1      722.05      720.96     42.32 o 
  -1  10   1      117.50       99.36     18.33 o 
   0  10   1        9.55       20.72     13.71 o 
   1  10   1      411.22      418.93     34.15 o 
   2  10   1      146.71      153.77     25.24 o 
   3  10   1        7.63        6.16     15.72 o 
   4  10   1        0.02      -14.12     14.12 o 
   5  10   1       15.04        4.81     16.78 o 
   6  10   1       15.56       29.57     22.51 o 
   7  10   1      104.24      149.73     33.03 o 
  -6  11   1        1.02       22.54     17.79 o 
  -5  11   1       34.32       21.35     19.79 o 
  -4  11   1       44.95       52.96     22.38 o 
  -3  11   1        3.08        1.89     17.22 o 
  -2  11   1        0.16       13.32     15.96 o 
  -1  11   1       85.89       78.26     20.52 o 
   0  11   1      153.54      137.15     24.33 o 
   1  11   1       27.02       33.08     17.84 o 
   2  11   1        0.17        8.85     15.63 o 
   3  11   1       72.93       72.97     23.33 o 
   4  11   1       64.48       97.63     25.76 o 
   5  11   1        6.67        3.60     18.74 o 
   6  11   1        0.09        1.35     17.71 o 
  -6  12   1      105.55      165.33     38.36 o 
  -5  12   1       39.47       14.27     18.50 o 
  -4  12   1       17.71       12.62     20.40 o 
  -3  12   1        4.82       11.56     19.11 o 
  -2  12   1        0.00        0.95     16.04 o 
  -1  12   1       12.96       38.37     26.43 o 
   0  12   1      110.93      154.98     35.64 o 
   1  12   1       17.31       24.31     16.33 o 
   2  12   1        1.00        0.03     17.22 o 
   3  12   1      183.07      164.95     34.98 o 
   4  12   1       48.55       56.09     22.84 o 
   5  12   1        0.31      -17.41     17.41 o 
  -5  13   1        5.50       22.32     22.49 o 
  -4  13   1       22.46       35.08     22.85 o 
  -3  13   1        0.51       21.75     19.59 o 
  -2  13   1      367.47      441.84     52.94 o 
  -1  13   1       14.64        2.94     25.16 o 
   0  13   1       58.11       38.38     28.83 o 
   1  13   1       64.67       54.61     29.71 o 
   2  13   1       66.80      133.02     28.47 o 
   3  13   1       21.67       30.28     21.60 o 
   4  13   1        5.06       31.80     23.71 o 
   5  13   1        6.01        5.22     19.09 o 
  -3  14   1       22.64        4.02     30.27 o 
  -2  14   1       24.72       28.81     31.90 o 
  -1  14   1       29.83       36.74     28.76 o 
   0  14   1       13.71       16.77     27.68 o 
   1  14   1        1.56        2.98     26.08 o 
   2  14   1        0.08       -3.02     28.42 o 
   3  14   1       35.18       75.33     29.51 o 
  -1  15   1       54.89       47.73     34.91 o 
   0  15   1       38.72       69.28     42.75 o 
   1  15   1       30.87       27.00     33.11 o 
  -9   0   2        0.78      -18.19     18.19 o 
  -8   0   2      282.06      247.24     52.43 o 
  -7   0   2       20.32        7.44     23.32 o 
  -6   0   2        3.81        2.32     23.65 o 
  -5   0   2       51.54       65.16     26.96 o 
  -4   0   2     3698.08     4074.32    114.61 o 
  -3   0   2      586.41      622.99     41.18 o 
  -2   0   2    12017.76    12197.62    545.34 o 
  -1   0   2    10463.15    10672.74    251.54 o 
   0   0   2      290.94      277.25      8.57 o 
   1   0   2       31.80       14.22      7.11 o 
   2   0   2    20895.74    21235.72    179.93 o 
   3   0   2        2.09        2.15     13.89 o 
   4   0   2      902.70      771.50     50.44 o 
   5   0   2        0.09      -10.92     18.36 o 
   6   0   2      133.16      191.35     40.85 o 
   7   0   2       11.85       35.56     27.29 o 
   8   0   2       56.46       75.25     33.41 o 
  -9   1   2       14.89       28.61     28.11 o 
  -8   1   2        0.92        1.32     16.02 o 
  -7   1   2      126.67      106.07     25.95 o 
  -6   1   2       52.57       49.58     30.93 o 
  -5   1   2        3.90        6.96     14.38 o 
  -4   1   2      223.88      260.25     21.23 o 
  -3   1   2        1.78        1.92     11.35 o 
  -2   1   2     1387.61     1443.40     30.91 o 
  -1   1   2    10129.85    10137.79    187.17 o 
   0   1   2      680.40      616.08     13.77 o 
   1   1   2      201.46      208.43      6.74 o 
   2   1   2      790.18      783.93     33.13 o 
   3   1   2      236.78      263.85     20.34 o 
   4   1   2      339.76      318.19     25.06 o 
   5   1   2      236.23      311.11     29.45 o 
   6   1   2       21.15        9.90     17.94 o 
   7   1   2        3.77      -10.69     14.47 o 
   8   1   2        0.58       18.03     25.14 o 
   9   1   2        0.00      -15.88     24.31 o 
  -9   2   2       25.11        6.05     38.53 o 
  -8   2   2        3.97       -9.26     24.64 o 
  -7   2   2       60.81       94.69     24.78 o 
  -6   2   2       20.05        5.56     18.29 o 
  -5   2   2      376.78      418.78     35.19 o 
  -4   2   2      570.51      567.23     28.06 o 
  -3   2   2     2087.51     2023.98     83.82 o 
  -2   2   2      880.10      918.26     26.04 o 
  -1   2   2    13961.19    13774.35    356.34 o 
   0   2   2    19172.18    19738.56    346.24 o 
   1   2   2    15866.48    15839.71    421.00 o 
   2   2   2       18.49       25.41      6.36 o 
   3   2   2      152.07      146.14     12.71 o 
   4   2   2      456.10      472.34     29.41 o 
   5   2   2     1559.50     1559.01     77.70 o 
   6   2   2      231.62      252.43     26.43 o 
   7   2   2        2.70       21.69     19.78 o 
   8   2   2        7.43       -8.81     16.69 o 
   9   2   2       52.80       78.63     27.34 o 
  -9   3   2        7.16       22.22     20.64 o 
  -8   3   2        0.49       -2.54     17.69 o 
  -7   3   2        0.87      -14.11     14.11 o 
  -6   3   2        1.37        9.53     16.05 o 
  -5   3   2        1.13       16.90     14.78 o 
  -4   3   2      226.04      274.15     19.51 o 
  -3   3   2       25.97       27.92      9.37 o 
  -2   3   2      404.12      337.32     16.37 o 
  -1   3   2     3270.49     3044.28     64.90 o 
   0   3   2      593.89      564.37     16.25 o 
   1   3   2     3188.49     3355.52     51.11 o 
   2   3   2     1010.75      995.34     36.92 o 
   3   3   2      262.69      277.02     13.59 o 
   4   3   2      103.34      111.99     14.14 o 
   5   3   2      355.36      365.29     29.10 o 
   6   3   2        1.44       23.24     21.57 o 
   7   3   2       28.11       17.71     21.75 o 
   8   3   2       66.86       76.34     27.04 o 
   9   3   2       52.79       84.04     28.62 o 
  -9   4   2        0.57        8.72     19.68 o 
  -8   4   2       56.70       37.36     27.12 o 
  -7   4   2      320.47      318.81     34.73 o 
  -6   4   2        5.04        5.26     13.97 o 
  -5   4   2      423.82      341.12     24.29 o 
  -4   4   2      212.06      228.61     19.01 o 
  -3   4   2      271.34      263.56     20.41 o 
  -2   4   2     2802.74     2757.54     85.24 o 
  -1   4   2      135.86      146.88     11.57 o 
   0   4   2      547.02      478.89     17.26 o 
   1   4   2      245.98      229.40     12.41 o 
   2   4   2      132.82      130.89      9.74 o 
   3   4   2      755.53      709.03     19.41 o 
   4   4   2       27.32       37.31      9.77 o 
   5   4   2      303.86      271.15     29.84 o 
   6   4   2      313.01      293.55     57.22 o 
   7   4   2      151.51      159.41     34.48 o 
   8   4   2        2.21       22.50     23.39 o 
   9   4   2        1.70       23.71     18.63 o 
  -9   5   2        7.81       47.89     21.57 o 
  -8   5   2        0.32       38.24     21.38 o 
  -7   5   2       38.07       43.82     20.58 o 
  -6   5   2       86.37       61.42     22.36 o 
  -5   5   2       14.02       18.21     13.79 o 
  -4   5   2      239.33      215.91     19.70 o 
  -3   5   2        0.04       -3.47      8.54 o 
  -2   5   2       64.89       99.50     12.85 o 
  -1   5   2     1490.56     1579.91     32.55 o 
   0   5   2     2128.19     2122.77     35.45 o 
   1   5   2     4128.99     4392.09     49.25 o 
   2   5   2       31.57       16.86      7.90 o 
   3   5   2      110.05      129.91     11.33 o 
   4   5   2       84.59       85.37     19.27 o 
   5   5   2      162.60      151.24     25.21 o 
   6   5   2      392.29      323.33     33.26 o 
   7   5   2       24.92       16.72     18.94 o 
   8   5   2       20.41       11.38     33.32 o 
   9   5   2       16.25       37.22     19.80 o 
  -8   6   2       22.76       21.54     16.16 o 
  -7   6   2       18.72       30.71     20.57 o 
  -6   6   2      154.48      160.79     27.33 o 
  -5   6   2        3.79       -5.70     15.96 o 
  -4   6   2      765.30      696.92     45.71 o 
  -3   6   2     1143.54     1234.61     35.61 o 
  -2   6   2      220.47      223.05     17.19 o 
  -1   6   2      611.74      578.43     22.96 o 
   0   6   2       20.31       28.57      9.73 o 
   1   6   2       28.76       42.48     10.07 o 
   2   6   2      108.09      117.93     14.13 o 
   3   6   2      489.36      465.24     20.99 o 
   4   6   2        6.49       27.05     16.31 o 
   5   6   2      141.05      101.51     23.74 o 
   6   6   2        0.00       -3.84     16.64 o 
   7   6   2      197.72      191.09     30.74 o 
   8   6   2       37.43       79.53     29.01 o 
  -8   7   2       86.68      101.86     33.25 o 
  -7   7   2       17.27       14.93     18.03 o 
  -6   7   2       30.59       38.29     19.75 o 
  -5   7   2      379.00      344.22     34.27 o 
  -4   7   2      181.96      163.27     26.30 o 
  -3   7   2      353.29      347.56     23.62 o 
  -2   7   2      498.38      466.88     23.71 o 
  -1   7   2        5.11       -4.62      8.57 o 
   0   7   2      332.41      325.10     19.56 o 
   1   7   2      603.18      577.45     24.11 o 
   2   7   2     1289.96     1241.02     40.17 o 
   3   7   2        0.39       -9.83     13.33 o 
   4   7   2        1.73       -5.81     13.95 o 
   5   7   2       45.89       33.06     20.34 o 
   6   7   2       70.47       77.72     22.62 o 
   7   7   2      209.98      174.69     63.67 o 
   8   7   2        1.07       -2.47     18.12 o 
  -8   8   2       89.18       88.26     25.68 o 
  -7   8   2       11.07       32.73     20.38 o 
  -6   8   2       21.95       18.00     18.64 o 
  -5   8   2      365.28      392.69     36.87 o 
  -4   8   2       11.70        8.41     16.92 o 
  -3   8   2       13.60       20.52     16.77 o 
  -2   8   2      676.10      641.87     29.27 o 
  -1   8   2      619.11      628.13     27.93 o 
   0   8   2      132.66      161.45     17.25 o 
   1   8   2      447.62      416.64     23.14 o 
   2   8   2       73.75       78.90     20.04 o 
   3   8   2       19.28       42.34     17.83 o 
   4   8   2       56.32       94.97     23.03 o 
   5   8   2       49.60       25.14     18.60 o 
   6   8   2       30.27       41.42     20.29 o 
   7   8   2      203.25      227.23     65.82 o 
   8   8   2       13.27       22.37     23.37 o 
  -7   9   2        0.05       35.83     18.28 o 
  -6   9   2       21.09       25.88     19.65 o 
  -5   9   2       20.66       29.33     19.21 o 
  -4   9   2        0.06      -14.41     14.41 o 
  -3   9   2      246.09      236.78     30.32 o 
  -2   9   2      841.41      863.46     35.69 o 
  -1   9   2      153.67      118.37     17.57 o 
   0   9   2      343.15      326.49     23.21 o 
   1   9   2      333.22      334.44     29.35 o 
   2   9   2       78.87      109.37     22.69 o 
   3   9   2        6.98       10.01     17.31 o 
   4   9   2       27.50       29.15     19.45 o 
   5   9   2        0.18       -6.67     14.44 o 
   6   9   2       39.96       30.01     18.32 o 
   7   9   2       80.77       37.59     25.19 o 
  -7  10   2        0.33       -0.80     17.31 o 
  -6  10   2        0.28       -0.53     17.60 o 
  -5  10   2        9.67       19.36     18.27 o 
  -4  10   2        0.61        0.22     15.85 o 
  -3  10   2       41.38       41.49     18.92 o 
  -2  10   2     2444.24     2518.44    104.51 o 
  -1  10   2       11.65       14.14     13.91 o 
   0  10   2       67.01       61.96     16.60 o 
   1  10   2      797.63      814.00     43.05 o 
   2  10   2      188.29      163.09     26.22 o 
   3  10   2       25.12       51.26     20.73 o 
   4  10   2        0.08       13.53     19.56 o 
   5  10   2       21.68       27.94     23.59 o 
   6  10   2        6.18       56.63     22.60 o 
   7  10   2      113.86      125.69     30.78 o 
  -6  11   2        0.01       12.25     16.34 o 
  -5  11   2        0.02        2.46     20.69 o 
  -4  11   2       89.22       95.94     25.85 o 
  -3  11   2        0.02       11.72     16.31 o 
  -2  11   2       34.76       28.18     17.45 o 
  -1  11   2       58.96       72.79     20.80 o 
   0  11   2     1320.72     1245.92     51.95 o 
   1  11   2       40.54       47.09     19.24 o 
   2  11   2       43.35       64.48     21.26 o 
   3  11   2        0.26       -4.93     16.75 o 
   4  11   2       85.15       91.63     25.84 o 
   5  11   2        3.77       -1.78     21.29 o 
   6  11   2       45.14       90.31     63.01 o 
  -6  12   2       75.27       91.33     37.54 o 
  -5  12   2        3.09       16.27     19.50 o 
  -4  12   2        2.47        3.60     17.24 o 
  -3  12   2       61.24       46.74     21.00 o 
  -2  12   2      180.66      102.19     24.90 o 
  -1  12   2       12.47       18.88     24.85 o 
   0  12   2       35.00       30.86     24.89 o 
   1  12   2      154.99      169.66     28.25 o 
   2  12   2      133.72      194.52     30.68 o 
   3  12   2        3.94       -6.85     16.54 o 
   4  12   2        0.16        4.64     18.76 o 
   5  12   2       23.72       41.52     23.19 o 
  -5  13   2       25.36       18.16     23.11 o 
  -4  13   2        4.98       14.65     18.56 o 
  -3  13   2        6.90        9.67     18.27 o 
  -2  13   2       75.50       37.89     30.23 o 
  -1  13   2        9.79       -5.87     23.56 o 
   0  13   2       31.82       35.42     27.75 o 
   1  13   2        4.96       -9.99     23.92 o 
   2  13   2       50.23       56.28     24.07 o 
   3  13   2        0.37      -10.78     19.42 o 
   4  13   2       52.89       57.46     27.41 o 
  -3  14   2       83.99       84.75     38.47 o 
  -2  14   2        4.01       13.19     28.96 o 
  -1  14   2       45.10      143.81     39.91 o 
   0  14   2        8.93       20.57     28.71 o 
   1  14   2       71.37       50.59     31.67 o 
   2  14   2       35.74       66.81     48.13 o 
   3  14   2        5.59       30.39     23.96 o 
  -1  15   2        0.74      -13.96     29.22 o 
   0  15   2       28.36        9.20     31.86 o 
   1  15   2        5.58       22.00     45.15 o 
  -9   1   3       13.12       15.38     29.27 o 
  -8   1   3        4.41       -5.79     14.62 o 
  -7   1   3       63.93       76.50     23.64 o 
  -6   1   3       82.08       71.01     23.21 o 
  -5   1   3      221.56      214.28     27.24 o 
  -4   1   3      266.54      263.99     21.85 o 
  -3   1   3        6.00        2.20      8.74 o 
  -2   1   3     1505.28     1572.16     39.63 o 
  -1   1   3      584.81      580.71     16.64 o 
   0   1   3     6914.27     6629.72    311.57 o 
   1   1   3     1589.62     1594.35     24.80 o 
   2   1   3     1676.26     1671.70     84.32 o 
   3   1   3       21.03       24.21     11.68 o 
   4   1   3     1298.28     1361.26     46.44 o 
   5   1   3      167.44      211.32     25.73 o 
   6   1   3      272.68      301.75     33.60 o 
   7   1   3       33.99       42.11     18.42 o 
   8   1   3      114.01      101.28     30.84 o 
   9   1   3       29.03       26.79     36.71 o 
  -9   2   3        3.68        3.47     27.45 o 
  -8   2   3       26.44       32.33     20.10 o 
  -7   2   3      194.87      216.85     33.85 o 
  -6   2   3        1.43       20.29     18.64 o 
  -5   2   3      845.20      759.51     36.11 o 
  -4   2   3      123.55      110.73     20.42 o 
  -3   2   3       12.94        8.53      9.35 o 
  -2   2   3     2405.71     2516.42     42.02 o 
  -1   2   3       67.71       56.37      6.66 o 
   0   2   3    17064.40    16924.61    374.54 o 
   1   2   3      252.70      188.13     20.53 o 
   2   2   3       11.99       11.69      5.65 o 
   3   2   3      638.65      550.57     32.97 o 
   4   2   3      230.72      231.91     19.53 o 
   5   2   3      114.12      134.30     19.54 o 
   6   2   3        3.16       -2.75     13.96 o 
   7   2   3        2.71       -4.76     17.28 o 
   8   2   3       32.71       41.30     35.14 o 
   9   2   3      109.80      159.71     42.01 o 
  -9   3   3        1.33       23.18     19.88 o 
  -8   3   3       19.67       36.10     22.72 o 
  -7   3   3       89.50      107.48     26.96 o 
  -6   3   3       63.21       67.75     19.69 o 
  -5   3   3      418.26      437.79     30.37 o 
  -4   3   3      453.99      452.92     26.99 o 
  -3   3   3      240.94      268.40     17.25 o 
  -2   3   3     4279.34     4497.23    124.55 o 
  -1   3   3     1637.64     1610.82     36.20 o 
   0   3   3     2569.50     2632.79     55.17 o 
   1   3   3      166.92      174.71     12.53 o 
   2   3   3      139.27      116.31      8.28 o 
   3   3   3     2359.27     2463.22     58.96 o 
   4   3   3      687.31      631.81     24.63 o 
   5   3   3       29.80       14.51     12.49 o 
   6   3   3       12.60        7.75     19.17 o 
   7   3   3        9.62        6.92     18.76 o 
   8   3   3       47.45       86.66     42.50 o 
   9   3   3       66.01       84.99     27.21 o 
  -9   4   3       28.18       55.48     24.11 o 
  -8   4   3       70.77       44.52     23.40 o 
  -7   4   3      187.33      165.34     27.92 o 
  -6   4   3        0.71       -8.75     16.53 o 
  -5   4   3      828.78      887.70     34.95 o 
  -4   4   3       33.81       32.97     11.92 o 
  -3   4   3      111.02      139.02     14.78 o 
  -2   4   3      829.25      898.18     25.70 o 
  -1   4   3     1803.54     1785.79     32.03 o 
   1   4   3       10.23        7.84      5.84 o 
   2   4   3      551.85      551.72     15.18 o 
   3   4   3      633.07      689.65     19.18 o 
   4   4   3      329.80      325.16     17.10 o 
   5   4   3      241.90      252.19     27.20 o 
   6   4   3        3.47       -1.68     16.02 o 
   7   4   3        0.70      -10.14     18.75 o 
   8   4   3       63.01       49.70     26.25 o 
   9   4   3        6.91       22.73     18.76 o 
  -9   5   3        4.27      -15.90     27.04 o 
  -8   5   3        2.17        9.31     16.22 o 
  -7   5   3       31.10       22.99     19.02 o 
  -6   5   3      114.12      135.38     27.00 o 
  -5   5   3        0.38       -5.16     12.50 o 
  -4   5   3        0.01       -1.89     10.68 o 
  -3   5   3      444.35      412.63     21.61 o 
  -2   5   3        2.91        7.24      8.48 o 
  -1   5   3     1365.10     1502.28     37.20 o 
   0   5   3      456.40      453.77     18.52 o 
   1   5   3     4190.71     4421.61    107.70 o 
   2   5   3        7.10       12.94      7.00 o 
   3   5   3      110.17      115.26     10.62 o 
   4   5   3       24.97       33.83     15.95 o 
   5   5   3      377.71      297.67     30.23 o 
   6   5   3      260.90      253.46     30.80 o 
   7   5   3        0.03       12.34     20.10 o 
   8   5   3       15.68      -11.95     19.61 o 
   9   5   3       22.60       39.36     34.23 o 
  -9   6   3      159.42      165.47     36.40 o 
  -8   6   3        6.76       16.71     16.80 o 
  -7   6   3       42.46       65.85     27.04 o 
  -6   6   3      376.92      395.75     37.96 o 
  -5   6   3      206.79      232.35     29.42 o 
  -4   6   3      100.38      107.72     17.37 o 
  -3   6   3     1583.74     1565.78     46.25 o 
  -2   6   3      530.18      453.61     22.48 o 
  -1   6   3      213.25      236.29     17.02 o 
   0   6   3     1054.58     1079.50     28.85 o 
   1   6   3        7.29        3.43      7.82 o 
   2   6   3      129.51      125.24     12.07 o 
   3   6   3       16.53       25.38     14.87 o 
   4   6   3      149.57      150.99     23.54 o 
   5   6   3       63.55       56.48     21.53 o 
   6   6   3       10.89       20.84     17.61 o 
   7   6   3       51.59       51.74     26.89 o 
   8   6   3        0.42       19.20     22.03 o 
  -8   7   3       13.56       26.93     16.04 o 
  -7   7   3        4.87        0.17     20.44 o 
  -6   7   3       89.68       77.85     22.81 o 
  -5   7   3      841.67      833.44     46.52 o 
  -4   7   3      269.81      265.48     23.71 o 
  -3   7   3      119.95      106.39     16.61 o 
  -2   7   3       47.85       47.56     12.97 o 
  -1   7   3     3994.47     4093.54     60.18 o 
   0   7   3      125.55      112.26     13.82 o 
   1   7   3      448.80      451.70     21.21 o 
   2   7   3      386.48      370.38     27.29 o 
   3   7   3        0.40        3.97     13.29 o 
   4   7   3       17.92       20.33     17.24 o 
   5   7   3        2.43       21.89     18.97 o 
   6   7   3       38.22       38.74     20.31 o 
   7   7   3      152.13      178.53     38.03 o 
   8   7   3       31.74       50.55     26.09 o 
  -8   8   3        0.17       21.12     15.13 o 
  -7   8   3       13.57       15.44     17.92 o 
  -6   8   3       79.38       81.27     23.82 o 
  -5   8   3      173.38      174.86     28.71 o 
  -4   8   3       99.49       67.93     21.08 o 
  -3   8   3       56.37       74.84     16.14 o 
  -2   8   3       38.31       49.23     14.24 o 
  -1   8   3       65.27       61.60     14.28 o 
   0   8   3        4.77       11.32     10.98 o 
   1   8   3      107.14      116.35     17.31 o 
   2   8   3        7.01       15.19     14.91 o 
   3   8   3       89.21       84.62     20.93 o 
   4   8   3       13.90        8.93     16.64 o 
   5   8   3       95.68      126.50     25.48 o 
   6   8   3       67.86       67.75     27.71 o 
   7   8   3      146.27      187.80     39.54 o 
   8   8   3        7.00       46.44     25.83 o 
  -7   9   3       37.82       46.58     18.75 o 
  -6   9   3       58.33       49.91     22.05 o 
  -5   9   3        0.25        5.70     16.56 o 
  -4   9   3       87.62       82.70     23.78 o 
  -3   9   3      535.26      510.11     37.11 o 
  -2   9   3      140.98      139.12     19.44 o 
  -1   9   3      104.58      126.67     18.27 o 
   0   9   3      364.99      401.12     25.18 o 
   1   9   3      140.12      105.27     21.86 o 
   2   9   3        2.61       -3.72     15.47 o 
   3   9   3       51.28       45.65     19.03 o 
   4   9   3        3.45       -0.72     16.05 o 
   5   9   3        1.74        5.13     17.00 o 
   6   9   3        0.43      -13.34     13.34 o 
   7   9   3        2.31       10.30     22.24 o 
  -7  10   3        3.31        9.84     17.54 o 
  -6  10   3        0.91       -3.87     15.76 o 
  -5  10   3       66.74       49.71     20.97 o 
  -4  10   3       23.80       18.00     17.81 o 
  -3  10   3        0.20       -4.11     15.03 o 
  -2  10   3      829.62      771.35     43.19 o 
  -1  10   3      736.93      740.65     33.98 o 
   0  10   3        3.27        1.56     15.83 o 
   1  10   3      330.81      331.14     31.45 o 
   2  10   3       90.32      103.12     24.15 o 
   3  10   3      148.27      114.62     25.16 o 
   4  10   3       16.14        7.53     17.02 o 
   5  10   3        2.56       18.68     16.83 o 
   6  10   3       11.64       26.89     18.50 o 
   7  10   3       34.76       49.20     20.57 o 
  -6  11   3       23.44       27.61     19.24 o 
  -5  11   3      141.39      134.36     29.09 o 
  -4  11   3      163.58      164.85     29.86 o 
  -3  11   3        0.05        3.26     14.11 o 
  -2  11   3       86.06      116.50     24.06 o 
  -1  11   3      332.13      409.65     33.63 o 
   0  11   3      257.71      241.52     29.45 o 
   1  11   3      295.72      305.04     32.12 o 
   2  11   3       46.32       50.76     20.82 o 
   3  11   3       25.17        0.48     16.48 o 
   4  11   3       10.79       26.71     28.03 o 
   5  11   3        1.69        7.98     20.66 o 
   6  11   3       14.83       35.64     18.13 o 
  -6  12   3        5.28       16.32     19.39 o 
  -5  12   3        8.44      -16.70     16.70 o 
  -4  12   3        3.75       32.79     21.32 o 
  -3  12   3      133.97      132.37     28.37 o 
  -2  12   3       94.49       78.90     22.38 o 
  -1  12   3      314.38      288.97     42.07 o 
   0  12   3       42.09       20.71     16.95 o 
   1  12   3      145.31      138.93     26.60 o 
   2  12   3      171.95      169.11     29.80 o 
   3  12   3       73.50       90.09     49.28 o 
   4  12   3        7.49       31.96     23.35 o 
   5  12   3       23.41       40.35     43.16 o 
  -5  13   3        1.94       -4.69     18.21 o 
  -4  13   3        6.47       29.04     21.87 o 
  -3  13   3       63.93       48.02     22.78 o 
  -2  13   3       24.15       30.40     28.17 o 
  -1  13   3       28.87       48.29     29.62 o 
   0  13   3        0.09        5.30     22.32 o 
   1  13   3       45.20       79.47     23.79 o 
   2  13   3       41.98       53.97     26.75 o 
   3  13   3        5.19      -14.42     17.19 o 
   4  13   3       31.33       70.62     55.49 o 
  -3  14   3       16.67       36.32     31.94 o 
  -2  14   3       46.67       67.44     35.24 o 
  -1  14   3       20.04        3.78     27.93 o 
   0  14   3        0.36      -11.14     26.61 o 
   1  14   3       30.24       26.68     29.65 o 
   2  14   3       54.21       68.73     33.08 o 
   3  14   3        8.61       29.13     25.02 o 
  -1  15   3       18.09       35.25     55.24 o 
   0  15   3      104.44      144.95     43.43 o 
   1  15   3       13.20       39.69     49.78 o 
  -9   0   4        3.62        1.49     26.13 o 
  -8   0   4       25.62       -1.16     19.85 o 
  -7   0   4        8.82       24.64     25.80 o 
  -6   0   4      100.97       67.31     31.09 o 
  -5   0   4      221.65      229.71     41.18 o 
  -4   0   4      201.99      219.29     34.73 o 
  -3   0   4     3036.76     3174.52     73.26 o 
  -2   0   4     3077.69     3006.33    136.19 o 
  -1   0   4    18153.53    18007.49    151.32 o 
   0   0   4     6653.95     6295.98     69.75 o 
   1   0   4    25109.72    23595.60    664.65 o 
   2   0   4      106.19      108.82     19.02 o 
   3   0   4      198.48      257.66     29.44 o 
   4   0   4      366.31      386.83     39.03 o 
   5   0   4      189.25      168.19     34.73 o 
   6   0   4      208.34      173.48     41.68 o 
   7   0   4       75.36      108.82     36.55 o 
   9   0   4       37.51       59.70     38.04 o 
  -9   1   4        6.77       -6.74     15.26 o 
  -8   1   4       43.18       24.31     19.74 o 
  -7   1   4       20.02       36.24     19.10 o 
  -6   1   4      152.99      164.54     29.62 o 
  -5   1   4      128.79      112.70     19.83 o 
  -4   1   4      997.38     1015.77     36.77 o 
  -3   1   4     1949.43     1951.79     88.89 o 
  -2   1   4    26129.28    27132.03    473.11 o 
  -1   1   4     5136.31     5215.10     49.20 o 
   0   1   4      438.60      456.56     17.50 o 
   2   1   4        6.80       -1.70      6.50 o 
   3   1   4      301.40      246.67     19.74 o 
   4   1   4        1.66       -0.02     11.80 o 
   5   1   4      184.27      185.72     38.86 o 
   6   1   4        6.97        9.08     17.64 o 
   7   1   4       87.42      108.33     27.21 o 
   8   1   4       20.73       18.72     22.57 o 
   9   1   4      179.89      178.61     52.76 o 
  -9   2   4       50.41       94.27     41.68 o 
  -8   2   4        0.08        2.58     15.54 o 
  -7   2   4       69.36       39.11     21.27 o 
  -6   2   4      181.80      159.78     24.90 o 
  -5   2   4      177.82      163.85     22.04 o 
  -4   2   4      450.36      440.48     26.13 o 
  -3   2   4     4685.76     4832.07     72.97 o 
  -2   2   4      355.87      345.37     20.65 o 
  -1   2   4     4610.50     4604.70     90.40 o 
   1   2   4     2604.13     2600.57     56.91 o 
   2   2   4      256.81      241.29     10.69 o 
   3   2   4      192.29      160.64     13.48 o 
   4   2   4      105.08      114.52     15.50 o 
   5   2   4        0.81        9.31     13.04 o 
   6   2   4       33.57       16.35     14.95 o 
   7   2   4       52.79       60.14     24.41 o 
   8   2   4      320.44      376.90     67.31 o 
   9   2   4       79.73      102.40     54.00 o 
  -9   3   4       13.64       23.21     19.85 o 
  -8   3   4        5.18        0.27     21.75 o 
  -7   3   4       32.74       38.77     17.34 o 
  -6   3   4      124.64       85.09     21.27 o 
  -5   3   4        9.50       20.50     15.07 o 
  -4   3   4       57.87       56.45     14.82 o 
  -3   3   4      386.86      369.21     22.67 o 
  -2   3   4       19.49       30.86      9.02 o 
  -1   3   4     2524.95     2389.18     43.02 o 
   0   3   4     2780.21     2850.63     74.37 o 
   1   3   4      177.31      199.26     12.88 o 
   2   3   4       32.44       10.98      8.04 o 
   3   3   4       12.20       17.74      7.26 o 
   4   3   4       56.35       56.06     10.49 o 
   5   3   4      307.06      328.98     22.03 o 
   6   3   4        0.01      -10.32     14.50 o 
   7   3   4        5.06       -5.22     17.65 o 
   8   3   4       72.60       70.05     28.01 o 
   9   3   4        6.51       46.20     31.67 o 
  -9   4   4        2.15       -6.80     18.19 o 
  -8   4   4        6.66       13.57     19.09 o 
  -7   4   4        6.18       11.74     15.38 o 
  -6   4   4       66.12       65.91     17.51 o 
  -5   4   4      650.30      676.75     31.97 o 
  -4   4   4       94.28       77.84     14.90 o 
  -3   4   4      160.22      167.97     15.93 o 
  -2   4   4      196.92      249.99     16.19 o 
  -1   4   4      812.77      836.99     20.42 o 
   0   4   4       57.16       74.77      9.07 o 
   1   4   4        9.52        9.56      5.14 o 
   2   4   4     1967.31     1944.99     37.20 o 
   3   4   4      320.36      337.34     14.36 o 
   4   4   4        0.14       -4.36      7.76 o 
   5   4   4       15.58        6.57     13.36 o 
   6   4   4      587.37      555.83     60.03 o 
   7   4   4        0.28      -17.36     17.36 o 
   8   4   4        4.53        8.83     21.16 o 
   9   4   4        0.06       40.19     31.92 o 
  -9   5   4       57.84       71.14     23.84 o 
  -8   5   4        0.27        6.11     16.18 o 
  -7   5   4       90.88       71.52     23.10 o 
  -6   5   4      401.82      359.97     33.24 o 
  -5   5   4        1.34        5.06     13.28 o 
  -4   5   4      420.20      387.32     24.56 o 
  -3   5   4       15.25        8.89      9.46 o 
  -2   5   4     2137.39     2077.50     42.94 o 
  -1   5   4      654.81      592.08     21.68 o 
   0   5   4       91.65      104.95     10.95 o 
   1   5   4       32.70       44.79      8.15 o 
   2   5   4     3104.08     3252.65    132.25 o 
   3   5   4       17.96       21.79      6.98 o 
   4   5   4        2.42        7.08     12.21 o 
   5   5   4       88.55       81.60     20.98 o 
   6   5   4      374.17      365.08     40.95 o 
   7   5   4       22.49       24.35     23.10 o 
   8   5   4       13.99       19.75     24.57 o 
  -9   6   4       69.26       91.18     65.74 o 
  -8   6   4       94.40      113.79     25.96 o 
  -7   6   4       81.03       90.86     25.74 o 
  -6   6   4       34.70       34.18     22.19 o 
  -5   6   4       30.26       40.08     16.14 o 
  -4   6   4       75.26      100.78     17.69 o 
  -3   6   4       49.49       50.53     13.42 o 
  -2   6   4      295.79      302.28     19.80 o 
  -1   6   4      244.55      264.88     17.89 o 
   0   6   4      485.22      493.96     20.99 o 
   1   6   4        5.05       10.38      7.95 o 
   2   6   4        7.41       22.41      7.35 o 
   3   6   4        1.44       -0.82     12.86 o 
   4   6   4      231.88      252.44     27.32 o 
   5   6   4      175.92      198.90     28.19 o 
   6   6   4       25.86       27.01     18.73 o 
   7   6   4       31.30       45.33     25.79 o 
   8   6   4        0.72      -18.81     18.81 o 
  -8   7   4       12.75       33.51     19.39 o 
  -7   7   4        0.46      -24.28     25.28 o 
  -6   7   4       37.84       52.29     21.45 o 
  -5   7   4       25.62       13.47     19.35 o 
  -4   7   4        0.08      -11.76     11.76 o 
  -3   7   4      207.66      190.82     21.41 o 
  -2   7   4      142.73      125.54     16.09 o 
  -1   7   4     2339.79     2283.52     59.99 o 
   0   7   4       42.01       40.92     11.08 o 
   1   7   4      701.40      701.34     24.98 o 
   2   7   4       62.95       52.98     15.92 o 
   3   7   4        8.01       -6.28     16.33 o 
   4   7   4       16.44       12.04     16.44 o 
   5   7   4       17.71       12.51     16.77 o 
   6   7   4      742.48      734.42     57.20 o 
   7   7   4       46.15       40.59     24.93 o 
   8   7   4        1.96        8.88     21.52 o 
  -8   8   4        2.56       16.02     16.15 o 
  -7   8   4        9.88        6.89     17.51 o 
  -6   8   4       17.26        9.68     17.24 o 
  -5   8   4       19.92       15.32     17.20 o 
  -4   8   4     1615.72     1531.60     58.28 o 
  -3   8   4      303.99      235.00     25.21 o 
  -2   8   4      316.58      299.46     23.09 o 
  -1   8   4        1.31       -0.16     11.26 o 
   0   8   4       79.57       61.06     13.67 o 
   1   8   4        5.31        4.09     13.89 o 
   2   8   4      260.61      233.87     25.83 o 
   3   8   4      387.13      397.79     32.41 o 
   4   8   4       26.72       29.56     18.57 o 
   5   8   4      135.60      153.48     43.99 o 
   6   8   4        0.94       -1.38     18.72 o 
   7   8   4      235.39      211.34     41.76 o 
   8   8   4       34.38       59.87     27.37 o 
  -7   9   4        1.69       -6.97     13.83 o 
  -6   9   4        4.95       -7.97     16.18 o 
  -5   9   4       16.23       16.64     17.08 o 
  -4   9   4        5.64       20.38     18.00 o 
  -3   9   4      462.36      444.14     35.08 o 
  -2   9   4        7.01       -0.60     13.26 o 
  -1   9   4        6.27       19.58     13.20 o 
   0   9   4       72.96       61.53     15.15 o 
   1   9   4       52.14       46.57     18.69 o 
   2   9   4       10.79       16.50     16.54 o 
   3   9   4       86.29       79.96     22.07 o 
   4   9   4       10.29        0.88     15.14 o 
   5   9   4        8.26        4.94     16.43 o 
   6   9   4      120.27      179.43     35.70 o 
   7   9   4      429.01      427.97     56.05 o 
  -7  10   4        2.23       -0.17     27.33 o 
  -6  10   4       14.89       31.92     21.18 o 
  -5  10   4        6.23       20.18     19.58 o 
  -4  10   4      256.95      255.78     32.80 o 
  -3  10   4       30.59        6.05     15.75 o 
  -2  10   4       22.51        4.20     16.22 o 
  -1  10   4      881.25      892.75     37.09 o 
   0  10   4     1720.68     1646.65     59.98 o 
   1  10   4      101.63      105.01     22.72 o 
   2  10   4       38.87       34.78     18.42 o 
   3  10   4        0.88        7.56     16.56 o 
   4  10   4       17.38        7.13     17.46 o 
   5  10   4       89.98       96.12     28.21 o 
   6  10   4       31.54       34.35     18.20 o 
   7  10   4       20.22       -8.79     15.64 o 
  -6  11   4        3.63       18.67     23.90 o 
  -5  11   4       33.12       45.35     22.01 o 
  -4  11   4        1.90        5.46     17.16 o 
  -3  11   4       99.84       82.61     23.87 o 
  -2  11   4       67.28       87.00     34.54 o 
  -1  11   4        8.66        4.43     15.99 o 
   0  11   4      265.50      266.42     29.62 o 
   1  11   4       14.87        3.81     15.57 o 
   2  11   4        0.07        2.27     18.41 o 
   3  11   4       61.60       71.68     26.49 o 
   4  11   4        3.42       20.38     23.24 o 
   5  11   4        1.97       14.42     16.54 o 
   6  11   4        6.69        8.87     23.57 o 
  -5  12   4        5.23        2.30     19.56 o 
  -4  12   4       11.14       25.70     17.99 o 
  -3  12   4      185.07      202.65     31.69 o 
  -2  12   4      279.23      287.30     44.14 o 
  -1  12   4      377.01      303.81     43.12 o 
   0  12   4       26.58       30.23     17.23 o 
   1  12   4      119.89       91.89     24.10 o 
   2  12   4       15.62        1.53     17.77 o 
   3  12   4       92.71       81.70     29.43 o 
   4  12   4       13.05       55.61     26.21 o 
   5  12   4        4.96       -5.30     16.83 o 
  -5  13   4        0.15       10.78     19.45 o 
  -4  13   4       39.07       70.29     25.61 o 
  -3  13   4        1.44       -2.55     26.14 o 
  -2  13   4        1.62      -17.53     24.49 o 
  -1  13   4       95.68       74.33     32.04 o 
   0  13   4      118.71       80.94     32.21 o 
   1  13   4      187.62      153.34     28.97 o 
   2  13   4        3.61        5.41     21.37 o 
   3  13   4       66.39       84.97     29.05 o 
   4  13   4      104.37      112.52     33.93 o 
  -3  14   4       42.17       12.68     29.61 o 
  -2  14   4       26.68       25.25     32.35 o 
  -1  14   4       31.27       51.34     31.44 o 
   0  14   4       20.55        8.72     27.30 o 
   1  14   4        2.71      -13.56     39.20 o 
   2  14   4        0.00       11.96     19.85 o 
   3  14   4       36.27       59.09     28.08 o 
  -1  15   4        5.91       28.05     32.53 o 
   0  15   4       11.33       18.52     48.29 o 
  -9   1   5       28.92       50.59     42.59 o 
  -8   1   5       83.20       48.63     22.83 o 
  -7   1   5        1.70        5.67     18.19 o 
  -6   1   5        1.74      -14.18     14.18 o 
  -5   1   5      101.27       66.35     18.14 o 
  -4   1   5      190.84      216.59     21.30 o 
  -3   1   5      751.09      700.17     28.23 o 
  -2   1   5     7799.29     8424.31    120.31 o 
  -1   1   5     3342.30     2912.60    197.58 o 
   0   1   5     4243.77     4359.67    107.85 o 
   1   1   5      100.20       80.40      8.09 o 
   2   1   5      248.17      212.34     12.40 o 
   3   1   5       68.04       42.83     10.59 o 
   4   1   5      389.37      418.02     24.05 o 
   5   1   5       19.33       29.94     14.69 o 
   6   1   5       81.51       81.86     19.79 o 
   7   1   5       38.87       39.44     21.38 o 
   8   1   5       24.63       45.71     22.00 o 
   9   1   5       21.58       53.75     36.55 o 
  -9   2   5       39.55       47.46     35.72 o 
  -8   2   5       88.95       66.33     39.36 o 
  -7   2   5       33.95       43.15     20.34 o 
  -6   2   5       85.51       80.83     21.00 o 
  -5   2   5      269.44      249.20     25.27 o 
  -4   2   5      610.59      687.92     50.18 o 
  -3   2   5      420.43      453.18     29.19 o 
  -2   2   5       23.26       26.96     10.00 o 
  -1   2   5     8512.87     8503.84    150.31 o 
   0   2   5    21841.06    21280.96    460.51 o 
   1   2   5     1903.13     1873.67     36.87 o 
   2   2   5        4.12       10.89      5.55 o 
   3   2   5     1101.14     1133.69     36.36 o 
   4   2   5     1408.88     1412.20     91.25 o 
   5   2   5       41.27       31.37     14.51 o 
   6   2   5      132.88      130.00     38.37 o 
   7   2   5        2.79       -9.70     22.91 o 
   8   2   5      366.78      333.61     44.96 o 
   9   2   5       22.81       14.55     31.42 o 
  -9   3   5        4.20       -2.91     17.52 o 
  -8   3   5       29.61       29.27     27.95 o 
  -7   3   5       17.82       20.21     16.67 o 
  -6   3   5      102.43      107.03     23.42 o 
  -5   3   5       12.76        8.66     14.48 o 
  -4   3   5      670.67      710.05     33.49 o 
  -3   3   5       24.33       20.21     11.54 o 
  -2   3   5      736.60      704.49     26.11 o 
  -1   3   5       10.37       19.25      6.54 o 
   0   3   5     1150.87     1164.80     26.15 o 
   1   3   5     2436.69     2259.79     81.57 o 
   2   3   5      731.28      699.82     21.34 o 
   3   3   5       60.28       55.41      8.65 o 
   4   3   5       87.91       97.01     11.72 o 
   5   3   5     1551.55     1522.35     49.57 o 
   6   3   5       22.95       14.20     17.00 o 
   7   3   5      334.78      354.46     65.16 o 
   8   3   5       16.45        7.77     24.31 o 
   9   3   5        1.48       33.32     19.96 o 
  -9   4   5        2.36      -13.06     30.84 o 
  -8   4   5       80.73       68.92     54.82 o 
  -7   4   5       12.22       14.38     13.64 o 
  -6   4   5       76.62       91.60     19.96 o 
  -5   4   5       29.34       36.90     14.95 o 
  -4   4   5      243.54      228.43     19.88 o 
  -3   4   5      741.59      694.01     26.56 o 
  -2   4   5        0.46        9.16      8.28 o 
  -1   4   5       26.24       33.59      7.26 o 
   0   4   5      936.51      877.33     21.51 o 
   1   4   5     1909.84     1919.48     49.93 o 
   2   4   5     1647.37     1537.37     32.44 o 
   3   4   5       58.67       42.14      7.40 o 
   4   4   5      113.42      111.42     15.86 o 
   5   4   5       16.81       15.89     13.64 o 
   6   4   5      106.65      102.62     28.93 o 
   7   4   5      137.23      114.27     31.08 o 
   8   4   5       37.50       65.33     28.58 o 
   9   4   5       73.18      103.20     43.83 o 
  -9   5   5        0.00       27.59     19.35 o 
  -8   5   5       45.71       43.68     18.80 o 
  -7   5   5        4.24       -4.84     16.90 o 
  -6   5   5        3.49        7.46     15.62 o 
  -5   5   5        6.96        3.45     13.36 o 
  -4   5   5      115.69      103.34     16.93 o 
  -3   5   5      171.78      164.12     17.03 o 
  -2   5   5      201.26      189.75     16.30 o 
  -1   5   5     1030.01     1055.33     29.76 o 
   0   5   5      939.60      920.26     26.21 o 
   1   5   5     2695.10     2955.12     95.03 o 
   2   5   5      236.08      265.47     20.95 o 
   3   5   5       70.20       32.62     12.71 o 
   4   5   5       22.53       25.13     13.61 o 
   5   5   5       85.58       98.65     21.88 o 
   6   5   5       51.16       43.11     19.52 o 
   7   5   5       20.12       16.86     22.86 o 
   8   5   5        3.40       10.08     19.93 o 
  -8   6   5       37.85       48.75     22.41 o 
  -7   6   5       23.46       50.83     21.47 o 
  -6   6   5       23.80       49.42     27.17 o 
  -5   6   5     1197.57     1159.77     42.83 o 
  -4   6   5       58.12       72.53     16.64 o 
  -3   6   5      234.63      219.08     19.67 o 
  -2   6   5        3.76        2.58      9.30 o 
  -1   6   5     2788.39     2907.88     79.08 o 
   0   6   5     2394.19     2619.05     43.19 o 
   1   6   5     1695.50     1808.41     33.23 o 
   2   6   5       88.63      123.41     18.06 o 
   3   6   5       16.85        1.47     12.86 o 
   4   6   5       23.34        6.29     16.25 o 
   5   6   5       34.27       17.71     17.62 o 
   6   6   5        3.63      -10.10     18.71 o 
   7   6   5        1.02       17.29     22.04 o 
   8   6   5       84.51       82.50     29.93 o 
  -8   7   5        0.19       -4.02     15.75 o 
  -7   7   5        2.44        8.30     20.73 o 
  -6   7   5       59.89       63.21     21.95 o 
  -5   7   5       13.42        3.55     17.81 o 
  -4   7   5      540.58      511.93     29.69 o 
  -3   7   5      155.73      151.36     19.34 o 
  -2   7   5      228.11      214.50     19.16 o 
  -1   7   5        1.18        7.32      9.67 o 
   0   7   5        1.96        9.34      9.26 o 
   1   7   5      934.70      871.33     28.38 o 
   2   7   5        6.11       14.57     14.19 o 
   3   7   5        8.55        7.24     14.95 o 
   4   7   5       63.05       68.25     20.65 o 
   5   7   5       15.60       15.59     20.25 o 
   6   7   5      140.91      169.58     38.29 o 
   7   7   5      164.80      131.71     35.25 o 
   8   7   5        0.13       27.48     23.02 o 
  -8   8   5        2.54       33.86     24.82 o 
  -7   8   5        0.03      -13.10     18.13 o 
  -6   8   5        0.09        6.33     17.42 o 
  -5   8   5        5.80        7.76     16.73 o 
  -4   8   5      357.75      349.09     33.92 o 
  -3   8   5      119.82      113.72     18.47 o 
  -2   8   5      338.06      324.28     23.87 o 
  -1   8   5        2.33       -1.90     11.09 o 
   0   8   5       27.41       22.55     11.69 o 
   1   8   5      114.94      102.73     19.87 o 
   2   8   5        5.04        5.15     14.35 o 
   3   8   5      168.98      167.63     24.80 o 
   4   8   5        0.21       -5.42     15.35 o 
   5   8   5        6.73        3.63     18.40 o 
   6   8   5       31.98       25.16     22.24 o 
   7   8   5      295.91      293.47     47.11 o 
  -7   9   5        0.49       15.73     28.66 o 
  -6   9   5       50.16       37.37     19.70 o 
  -5   9   5      179.97      219.57     40.05 o 
  -4   9   5       75.61       48.56     19.24 o 
  -3   9   5      637.48      597.72     32.44 o 
  -2   9   5      411.57      424.47     27.56 o 
  -1   9   5      127.38      153.40     19.55 o 
   0   9   5       91.08       44.81     18.77 o 
   1   9   5      242.95      247.00     26.73 o 
   2   9   5      335.42      322.59     30.63 o 
   3   9   5        1.08        9.91     16.43 o 
   4   9   5       80.68       77.25     25.43 o 
   5   9   5      303.95      302.59     43.91 o 
   6   9   5       67.45      106.75     32.42 o 
   7   9   5       32.67       41.67     26.33 o 
  -7  10   5        0.53       14.47     30.28 o 
  -6  10   5        0.23       25.35     19.48 o 
  -5  10   5       19.45       14.16     18.31 o 
  -4  10   5        3.42        8.11     17.40 o 
  -3  10   5      267.01      321.57     32.96 o 
  -2  10   5       12.17        3.39     13.98 o 
  -1  10   5       21.74       22.79     14.78 o 
   0  10   5      873.24      859.34     43.65 o 
   1  10   5      132.23      181.53     26.35 o 
   2  10   5      120.10      101.20     23.33 o 
   3  10   5       77.39       72.39     26.96 o 
   4  10   5       15.63       33.70     21.22 o 
   5  10   5       37.89       35.83     19.02 o 
   6  10   5      194.21      199.25     38.01 o 
   7  10   5      168.12      175.96     41.28 o 
  -6  11   5       15.37        7.31     16.22 o 
  -5  11   5        9.56       -4.42     18.12 o 
  -4  11   5       71.98       83.72     25.38 o 
  -3  11   5       11.14       10.12     15.87 o 
  -2  11   5      120.27      118.20     24.87 o 
  -1  11   5      556.93      601.28     39.74 o 
   0  11   5       32.40       53.52     19.85 o 
   1  11   5       45.67       61.99     20.97 o 
   2  11   5       18.67       16.15     17.98 o 
   3  11   5       36.43       45.30     24.21 o 
   4  11   5        0.15        3.40     15.23 o 
   5  11   5       41.14       31.46     20.84 o 
   6  11   5        0.45       44.72     19.40 o 
  -5  12   5       40.78       80.67     27.05 o 
  -4  12   5        0.04       12.32     18.10 o 
  -3  12   5        1.58       -9.19     15.80 o 
  -2  12   5       62.41       72.57     31.17 o 
  -1  12   5       63.47       66.57     28.65 o 
   0  12   5        5.58        0.55     16.50 o 
   1  12   5        6.31        3.39     16.82 o 
   2  12   5        3.04        7.32     20.20 o 
   3  12   5       77.64      108.29     32.99 o 
   4  12   5      117.19      118.00     34.57 o 
   5  12   5        4.31       24.59     18.10 o 
  -4  13   5        0.97       -0.52     18.50 o 
  -3  13   5      112.44       92.39     37.18 o 
  -2  13   5      185.93      209.35     42.72 o 
  -1  13   5        0.32       -6.84     24.49 o 
   0  13   5      278.98      232.34     42.93 o 
   1  13   5       79.02       70.44     29.22 o 
   2  13   5        3.03       18.52     19.76 o 
   3  13   5       31.82       35.34     25.04 o 
   4  13   5       10.24       37.34     21.06 o 
  -3  14   5       51.83       56.33     35.20 o 
  -2  14   5      173.78      160.35     41.88 o 
  -1  14   5       32.05       14.72     28.98 o 
   0  14   5       51.33       57.22     50.44 o 
   1  14   5        2.41       34.90     41.68 o 
   2  14   5       41.41       77.04     30.70 o 
   3  14   5       34.54       44.26     51.19 o 
   0  15   5        0.56      -17.70     42.50 o 
  -9   0   6        9.10        3.31     23.98 o 
  -8   0   6        4.19       39.86     29.60 o 
  -7   0   6       22.51       20.51     26.63 o 
  -6   0   6       55.43       71.11     33.90 o 
  -5   0   6        2.69      -18.85     18.85 o 
  -4   0   6     1965.36     1780.83    154.88 o 
  -3   0   6     2389.76     2475.02     61.16 o 
  -2   0   6     9977.96     9544.13    414.94 o 
  -1   0   6     9390.04     8912.20     83.16 o 
   0   0   6        8.29       13.33      7.56 o 
   1   0   6      432.81      356.71     15.58 o 
   2   0   6        9.55       13.29      8.26 o 
   3   0   6      241.53      254.24     21.45 o 
   4   0   6      687.55      739.42     51.60 o 
   5   0   6      945.85      957.55     64.50 o 
   6   0   6        1.59        6.28     26.96 o 
   7   0   6      120.98       94.76     36.88 o 
   8   0   6      290.34      280.16     56.56 o 
  -9   1   6        1.12      -13.85     16.72 o 
  -8   1   6        0.07       12.72     23.48 o 
  -7   1   6      155.36      190.20     33.31 o 
  -6   1   6       90.33      104.19     25.90 o 
  -5   1   6        1.08       -0.09     13.69 o 
  -4   1   6       44.44       48.55     16.54 o 
  -3   1   6      309.52      287.47     20.76 o 
  -2   1   6    14400.33    15116.38    205.02 o 
  -1   1   6     2612.06     2509.84     79.12 o 
   0   1   6     7887.70     7495.58     99.22 o 
   1   1   6     2132.19     1978.65     29.50 o 
   2   1   6       34.38       28.75      7.95 o 
   3   1   6     2559.30     2648.79     83.69 o 
   4   1   6      469.49      439.74     24.62 o 
   5   1   6        7.40        4.10     13.22 o 
   6   1   6       58.12       73.82     24.22 o 
   7   1   6        2.53       -8.74     18.11 o 
   8   1   6        1.04       33.74     30.43 o 
   9   1   6       64.92       13.73     26.63 o 
  -9   2   6        0.01      -10.58     23.32 o 
  -8   2   6       49.32       74.53     25.78 o 
  -7   2   6       60.75       50.28     22.26 o 
  -6   2   6       89.10       80.62     21.45 o 
  -5   2   6      125.50      178.33     23.47 o 
  -4   2   6      259.43      229.79     22.47 o 
  -3   2   6     1159.40     1103.07     35.55 o 
  -2   2   6      207.46      214.50     17.47 o 
  -1   2   6        0.93        5.36      7.38 o 
   0   2   6      176.65      151.31      8.44 o 
   1   2   6      138.85      150.92      8.21 o 
   2   2   6     2076.92     2048.79     54.35 o 
   3   2   6      242.67      220.42     14.68 o 
   4   2   6       89.59      144.58     14.83 o 
   5   2   6        4.20        3.72     11.45 o 
   6   2   6        0.16        9.12     15.65 o 
   7   2   6        4.20       23.27     14.35 o 
   8   2   6       25.83       17.46     22.57 o 
   9   2   6       12.77       32.25     33.41 o 
  -9   3   6       24.13       16.85     19.88 o 
  -8   3   6       80.95       98.56     27.49 o 
  -7   3   6        1.85       -0.75     13.98 o 
  -6   3   6        0.29        1.92     16.18 o 
  -5   3   6      411.76      390.79     30.79 o 
  -4   3   6      424.32      394.87     27.39 o 
  -3   3   6      378.92      366.23     24.52 o 
  -2   3   6      106.08      140.65     13.24 o 
  -1   3   6     1962.93     2090.71     30.94 o 
   0   3   6     2380.97     2361.40     52.44 o 
   1   3   6      710.17      742.25     28.12 o 
   2   3   6        3.94        6.38      7.98 o 
   3   3   6      493.34      491.99     18.82 o 
   4   3   6        0.93       -8.21      8.21 o 
   5   3   6        4.07       12.61     15.00 o 
   6   3   6      563.18      559.81     37.30 o 
   7   3   6      826.93      776.29     61.77 o 
   8   3   6        0.07       -8.05     26.38 o 
   9   3   6        0.35       33.08     31.75 o 
  -9   4   6        0.06       12.35     18.83 o 
  -8   4   6       12.05       20.37     21.45 o 
  -7   4   6        1.72       -1.23     13.12 o 
  -6   4   6      201.62      161.82     23.36 o 
  -5   4   6       70.27       76.19     17.55 o 
  -4   4   6       70.86       70.51     14.97 o 
  -3   4   6       20.49       22.91     12.71 o 
  -2   4   6     1586.59     1663.84     41.48 o 
  -1   4   6     2323.32     2415.81     67.42 o 
   0   4   6        7.43       11.09      6.89 o 
   1   4   6      521.96      526.54     22.07 o 
   2   4   6      495.11      505.19     21.46 o 
   3   4   6      192.71      220.83     17.33 o 
   4   4   6        8.20       14.59     12.44 o 
   5   4   6       50.58       49.81     18.70 o 
   6   4   6       90.55       75.62     26.49 o 
   7   4   6      132.23      166.53     34.52 o 
   8   4   6        2.88        1.27     19.34 o 
   9   4   6       30.52       48.43     26.18 o 
  -9   5   6       67.70       77.24     44.98 o 
  -8   5   6       15.81       17.12     16.98 o 
  -7   5   6        0.60       -2.67     15.32 o 
  -6   5   6      326.01      287.06     27.53 o 
  -5   5   6       32.17       35.73     15.54 o 
  -4   5   6       35.91       37.26     14.53 o 
  -3   5   6      231.45      247.45     19.45 o 
  -2   5   6        9.81       19.01      8.53 o 
  -1   5   6      745.02      689.24     19.92 o 
   0   5   6       19.47       21.66      7.83 o 
   1   5   6      733.48      668.95     35.71 o 
   2   5   6       66.29       60.75     12.89 o 
   3   5   6      153.15      166.65     17.62 o 
   4   5   6      131.99      113.91     18.20 o 
   5   5   6       46.09       25.14     18.24 o 
   6   5   6      414.73      393.42     45.56 o 
   7   5   6      135.21      123.29     33.18 o 
   8   5   6        8.67        0.02     19.41 o 
  -8   6   6        0.02        9.08     16.35 o 
  -7   6   6       17.46       31.29     20.90 o 
  -6   6   6      127.04      126.47     27.20 o 
  -5   6   6      323.58      300.60     29.99 o 
  -4   6   6      101.56      109.59     18.09 o 
  -3   6   6        4.69       19.91     12.14 o 
  -2   6   6      490.03      459.56     23.84 o 
  -1   6   6       91.43      114.99     11.50 o 
   0   6   6      104.23      134.54     13.55 o 
   1   6   6      324.79      390.90     17.04 o 
   2   6   6       80.36       70.30     16.31 o 
   3   6   6      731.41      724.75     49.90 o 
   4   6   6        0.31       10.81     16.41 o 
   5   6   6       32.05       25.39     21.52 o 
   6   6   6      180.83      188.78     36.47 o 
   7   6   6       89.84      105.07     31.78 o 
   8   6   6       16.25       14.59     21.51 o 
  -8   7   6        2.94       16.75     20.55 o 
  -7   7   6        2.34        0.36     19.47 o 
  -6   7   6      131.71       78.85     24.45 o 
  -5   7   6      829.27      869.26     39.81 o 
  -4   7   6      206.52      222.40     23.52 o 
  -3   7   6       11.99       18.02     12.81 o 
  -2   7   6       14.31       20.07     11.46 o 
  -1   7   6      168.07      134.88     15.69 o 
   0   7   6      124.74      148.35     15.14 o 
   1   7   6      143.90      128.79     19.01 o 
   2   7   6       35.83       24.13     15.13 o 
   3   7   6       13.64       24.71     16.24 o 
   4   7   6        8.00        7.58     16.87 o 
   5   7   6       95.99       76.84     27.48 o 
   6   7   6      601.77      643.44     55.25 o 
   7   7   6       24.97       27.00     23.71 o 
   8   7   6       30.05       32.88     34.32 o 
  -8   8   6        6.49       11.23     23.68 o 
  -7   8   6       14.02       13.92     21.93 o 
  -6   8   6        1.81       -9.25     23.81 o 
  -5   8   6      321.99      345.57     35.33 o 
  -4   8   6     1009.62     1084.02     41.56 o 
  -3   8   6      109.30      102.59     18.70 o 
  -2   8   6      108.05      126.00     18.33 o 
  -1   8   6      139.57      150.46     17.93 o 
   0   8   6       84.21       92.86     14.98 o 
   1   8   6       98.83      110.15     20.34 o 
   2   8   6       52.95       52.58     17.85 o 
   3   8   6      290.66      282.59     29.01 o 
   4   8   6      249.21      217.86     36.63 o 
   5   8   6      396.36      279.25     42.22 o 
   6   8   6       19.36       29.76     22.59 o 
   7   8   6       49.50       44.08     25.22 o 
  -7   9   6        0.52        1.90     22.55 o 
  -6   9   6       11.78       20.07     19.29 o 
  -5   9   6       67.75       68.54     22.22 o 
  -4   9   6       56.74       34.78     20.44 o 
  -3   9   6       27.97       16.12     15.33 o 
  -2   9   6       68.51       63.32     16.68 o 
  -1   9   6      503.13      499.06     28.79 o 
   0   9   6      444.93      459.30     33.44 o 
   1   9   6      104.36       91.48     21.54 o 
   2   9   6        7.96       10.56     16.06 o 
   3   9   6        1.62        2.79     19.09 o 
   4   9   6       25.21       20.98     20.05 o 
   5   9   6        2.86        8.55     17.79 o 
   6   9   6      172.50      145.41     45.65 o 
   7   9   6      272.01      303.05     49.42 o 
  -7  10   6        0.69       -0.38     23.38 o 
  -6  10   6        1.12        4.50     16.97 o 
  -5  10   6      186.64      196.71     32.16 o 
  -4  10   6        6.39       15.37     17.50 o 
  -3  10   6       19.87        5.54     16.00 o 
  -2  10   6      944.61      904.99     39.19 o 
  -1  10   6      297.25      278.60     34.60 o 
   0  10   6      444.10      373.10     33.06 o 
   1  10   6        9.65        4.50     15.81 o 
   2  10   6      289.58      268.79     30.52 o 
   3  10   6      199.26      172.05     33.96 o 
   4  10   6       14.57       13.25     19.22 o 
   5  10   6       10.07       40.39     17.42 o 
   6  10   6        3.13        8.09     13.90 o 
  -6  11   6       22.61       44.05     23.32 o 
  -5  11   6        2.49       -5.43     15.52 o 
  -4  11   6        5.37       -9.32     15.56 o 
  -3  11   6      191.19      215.81     50.87 o 
  -2  11   6      131.53      141.99     25.36 o 
  -1  11   6     1246.67     1335.95     57.38 o 
   0  11   6       73.44       72.86     21.45 o 
   1  11   6        9.48       12.49     17.01 o 
   2  11   6       10.31       22.46     23.19 o 
   3  11   6      144.27      193.32     40.02 o 
   4  11   6       25.07       32.42     21.14 o 
   5  11   6        0.34       12.41     15.16 o 
   6  11   6        4.21        7.77     30.26 o 
  -5  12   6       13.46       31.62     21.07 o 
  -4  12   6       58.42       54.57     23.44 o 
  -3  12   6      169.08      147.18     28.69 o 
  -2  12   6      539.63      602.48     65.08 o 
  -1  12   6       12.75        0.02     22.25 o 
   0  12   6        0.51       -6.88     15.30 o 
   1  12   6        3.71       -4.66     19.03 o 
   2  12   6       12.28       30.27     25.91 o 
   3  12   6       36.87       35.51     25.91 o 
   4  12   6        1.17        2.13     14.92 o 
   5  12   6       17.10       56.88     22.10 o 
  -4  13   6        7.94       21.64     19.17 o 
  -3  13   6      148.80      177.94     43.58 o 
  -2  13   6       36.25       60.00     42.59 o 
  -1  13   6       23.01       20.19     26.31 o 
   0  13   6       38.51       61.69     45.31 o 
   1  13   6        8.99       10.35     21.89 o 
   2  13   6        2.66       13.03     23.19 o 
   3  13   6       58.97       92.05     32.88 o 
   4  13   6       18.93       14.28     20.61 o 
  -3  14   6       58.99      116.07     42.05 o 
  -2  14   6       25.87       57.59     33.92 o 
  -1  14   6       44.15      -12.90     39.20 o 
   0  14   6        0.15       -3.80     38.37 o 
   1  14   6       24.95       37.21     47.46 o 
   2  14   6        0.76       -7.51     27.29 o 
   3  14   6       35.99        6.12     39.36 o 
  -9   1   7       30.26       21.93     23.07 o 
  -8   1   7       10.57       17.47     18.73 o 
  -7   1   7      431.68      458.99     46.80 o 
  -6   1   7        0.91       -4.29     17.40 o 
  -5   1   7        1.12       12.70     15.17 o 
  -4   1   7     2051.81     2216.16    102.04 o 
  -3   1   7     1859.47     1886.65     59.44 o 
  -2   1   7     1220.27     1131.72     32.06 o 
  -1   1   7      685.65      670.84     18.05 o 
   0   1   7     3037.64     3176.75     27.15 o 
   1   1   7     7610.74     7550.35     74.40 o 
   2   1   7      141.29      148.33      9.60 o 
   3   1   7     1067.95     1083.66     27.94 o 
   4   1   7       49.16       59.09     12.44 o 
   5   1   7      361.81      349.48     27.75 o 
   6   1   7      478.84      504.59     38.09 o 
   7   1   7      145.93      157.31     30.97 o 
   8   1   7       38.20       16.21     29.44 o 
  -9   2   7        5.31        1.48     35.47 o 
  -8   2   7        8.69        2.77     16.64 o 
  -7   2   7       73.78       75.93     25.36 o 
  -6   2   7       49.91       70.15     20.31 o 
  -5   2   7        0.41      -13.63     14.63 o 
  -4   2   7      242.74      263.55     24.13 o 
  -3   2   7     6038.45     6230.29     99.71 o 
  -2   2   7       37.73       52.75     11.99 o 
  -1   2   7      510.91      483.93     18.49 o 
   0   2   7     1431.02     1325.63     40.42 o 
   1   2   7    10369.41    10050.87     67.79 o 
   2   2   7     2300.30     2224.02     48.22 o 
   3   2   7      503.21      502.95     41.61 o 
   4   2   7       17.66       20.62     10.33 o 
   5   2   7      337.20      348.74     23.06 o 
   6   2   7      919.97      920.00     87.75 o 
   7   2   7       45.35       76.71     20.82 o 
   8   2   7       52.01       57.31     26.79 o 
  -9   3   7       12.33       15.88     26.46 o 
  -8   3   7        5.23      -14.13     14.13 o 
  -7   3   7        0.04       -4.44     13.16 o 
  -6   3   7      199.65      193.97     27.63 o 
  -5   3   7       78.34       68.20     19.13 o 
  -4   3   7      265.69      283.23     25.20 o 
  -3   3   7      645.27      545.32     28.73 o 
  -2   3   7      132.62      162.31     16.86 o 
  -1   3   7      191.35      211.07     12.09 o 
   0   3   7        1.60       -0.08      5.44 o 
   1   3   7     3126.76     3496.61     91.90 o 
   2   3   7      804.62      793.81     22.57 o 
   3   3   7      138.48      150.58     14.78 o 
   4   3   7        9.85       -2.40      8.98 o 
   5   3   7        5.05        8.22     15.09 o 
   6   3   7        2.19        1.56     15.88 o 
   7   3   7      491.98      421.03     46.11 o 
   8   3   7       15.73       23.28     22.46 o 
   9   3   7       93.30      132.14     47.46 o 
  -9   4   7       29.57       33.87     20.64 o 
  -8   4   7       55.61       53.97     23.01 o 
  -7   4   7        1.72        6.84     13.80 o 
  -6   4   7       87.70       72.43     21.39 o 
  -5   4   7       11.57        1.16     14.78 o 
  -4   4   7      425.23      437.92     26.06 o 
  -3   4   7        4.42        7.51     10.03 o 
  -2   4   7     1163.69     1043.78     69.56 o 
  -1   4   7     1758.40     1872.28     32.84 o 
   0   4   7      589.64      581.45     26.66 o 
   1   4   7       10.08        1.62      5.02 o 
   2   4   7      307.65      346.89     19.04 o 
   3   4   7      745.10      777.28     54.14 o 
   4   4   7        5.73        3.13     12.32 o 
   5   4   7       80.46       87.91     21.02 o 
   6   4   7       54.02       54.35     23.33 o 
   7   4   7        3.10       10.46     21.62 o 
   8   4   7        0.11        1.13     21.68 o 
  -9   5   7       11.53        4.66     16.31 o 
  -8   5   7        1.93        4.02     17.96 o 
  -7   5   7       29.48        7.42     17.72 o 
  -6   5   7       26.99       14.70     15.78 o 
  -5   5   7       45.17       38.65     16.24 o 
  -4   5   7        3.07       12.06     12.74 o 
  -3   5   7       80.75       76.38     14.55 o 
  -2   5   7      165.34      184.62     15.00 o 
  -1   5   7     1601.64     1731.39     30.58 o 
   0   5   7     1042.65     1102.03     31.34 o 
   1   5   7     3167.18     3335.47    102.83 o 
   2   5   7       89.59       85.06     13.73 o 
   3   5   7        4.39        1.01     11.51 o 
   4   5   7       48.65       60.95     16.05 o 
   5   5   7      913.64      788.49     75.41 o 
   6   5   7      587.69      531.99     48.87 o 
   7   5   7      107.11      122.24     32.16 o 
   8   5   7        0.00       23.11     23.00 o 
  -8   6   7       41.61       64.74     24.55 o 
  -7   6   7       73.69       40.26     24.30 o 
  -6   6   7       78.82       62.65     19.01 o 
  -5   6   7      164.04      179.64     23.44 o 
  -4   6   7       58.56       46.80     18.99 o 
  -3   6   7        0.05       14.34     12.02 o 
  -2   6   7        3.17        2.75      8.73 o 
  -1   6   7      407.05      442.77     18.59 o 
   0   6   7       23.34       36.57     12.72 o 
   1   6   7      183.74      231.88     17.19 o 
   2   6   7      326.55      362.87     25.80 o 
   3   6   7       38.44       42.14     14.96 o 
   4   6   7       47.46       28.31     26.96 o 
   5   6   7       25.78       14.84     22.11 o 
   6   6   7       91.16       77.84     28.18 o 
   7   6   7      242.65      223.45     40.93 o 
   8   6   7        3.13       30.47     24.11 o 
  -8   7   7       19.69       36.15     18.46 o 
  -7   7   7       35.11       26.12     23.82 o 
  -6   7   7       18.50       23.97     20.49 o 
  -5   7   7        6.12        2.61     18.77 o 
  -4   7   7       25.06       21.79     14.93 o 
  -3   7   7       39.04       24.09     14.18 o 
  -2   7   7      133.98      153.08     17.85 o 
  -1   7   7      709.03      619.62     22.35 o 
   0   7   7      137.79      151.92     15.42 o 
   1   7   7       88.51       90.09     17.14 o 
   2   7   7        3.23       -2.82     13.11 o 
   3   7   7       55.36       82.52     19.51 o 
   4   7   7       36.38       58.11     25.57 o 
   5   7   7      254.45      229.23     38.50 o 
   6   7   7        2.50        3.30     21.40 o 
   7   7   7       13.62       15.10     29.27 o 
   8   7   7       97.45      149.68     37.23 o 
  -8   8   7        0.11        1.06     23.30 o 
  -7   8   7       25.95       28.83     23.29 o 
  -6   8   7      175.69      143.50     29.85 o 
  -5   8   7       78.65       71.58     23.05 o 
  -4   8   7      140.22      159.24     22.17 o 
  -3   8   7       94.85       97.88     18.52 o 
  -2   8   7        9.31       -2.09     11.71 o 
  -1   8   7        4.95        1.09     11.11 o 
   0   8   7      549.59      534.88     25.91 o 
   1   8   7       27.51       44.32     15.91 o 
   2   8   7       21.10       18.05     16.01 o 
   3   8   7        0.37       13.06     20.70 o 
   4   8   7       56.69       51.58     23.41 o 
   5   8   7       20.95       21.05     21.02 o 
   6   8   7      434.52      397.91     50.62 o 
   7   8   7        0.06       15.14     22.00 o 
  -7   9   7        4.24       20.33     23.61 o 
  -6   9   7       33.63       34.45     23.96 o 
  -5   9   7       76.57       67.68     22.64 o 
  -4   9   7     1395.65     1426.97     71.20 o 
  -3   9   7      114.04      121.25     20.40 o 
  -2   9   7       26.21       32.51     15.49 o 
  -1   9   7       78.89       82.70     17.20 o 
   0   9   7       26.43       37.34     17.41 o 
   1   9   7        4.63       17.13     16.72 o 
   2   9   7       21.37       49.97     23.42 o 
   3   9   7       21.48       -3.52     18.82 o 
   4   9   7      464.58      391.89     60.94 o 
   5   9   7       42.39       63.83     23.80 o 
   6   9   7       32.53       33.91     24.08 o 
   7   9   7        0.04       16.90     23.90 o 
  -7  10   7       12.37       13.41     24.58 o 
  -6  10   7       94.50      147.45     41.04 o 
  -5  10   7      108.25      126.34     28.53 o 
  -4  10   7      341.73      360.07     36.81 o 
  -3  10   7        2.11      -11.44     13.18 o 
  -2  10   7       15.37       -9.91     11.90 o 
  -1  10   7        0.31       -4.99     15.65 o 
   0  10   7       16.86       24.55     17.84 o 
   1  10   7        8.17       -3.06     14.34 o 
   2  10   7        9.17       -2.72     16.90 o 
   3  10   7        0.08       -9.99     16.95 o 
   4  10   7       26.67       45.81     23.68 o 
   5  10   7       40.79       66.13     24.37 o 
   6  10   7        2.16       27.81     16.31 o 
  -6  11   7        4.82       18.13     31.27 o 
  -5  11   7       49.59       56.01     22.26 o 
  -4  11   7       44.16       42.48     20.94 o 
  -3  11   7       11.87       12.71     17.12 o 
  -2  11   7       27.18       -1.49     15.83 o 
  -1  11   7      668.83      598.50     53.99 o 
   0  11   7      204.90      198.93     28.35 o 
   1  11   7        9.65        5.76     20.53 o 
   2  11   7       16.07        0.81     26.46 o 
   3  11   7        0.56        6.37     18.11 o 
   4  11   7        1.65      -10.76     15.10 o 
   5  11   7        6.98       41.51     18.27 o 
   6  11   7        0.18        4.75     14.34 o 
  -5  12   7       14.52       18.08     20.56 o 
  -4  12   7        3.79      -12.38     15.66 o 
  -3  12   7       60.45       34.63     31.23 o 
  -2  12   7       37.26       42.00     29.31 o 
  -1  12   7        8.07       22.44     17.52 o 
   0  12   7       38.71       29.56     27.62 o 
   1  12   7        1.58       11.33     20.98 o 
   2  12   7       58.76       65.89     28.30 o 
   3  12   7       12.36       51.33     23.34 o 
   4  12   7        0.00       -6.56     13.42 o 
   5  12   7       21.84       30.12     18.24 o 
  -4  13   7      156.61      194.98     46.80 o 
  -3  13   7      153.94      147.67     41.28 o 
  -2  13   7        1.27       -5.91     25.45 o 
  -1  13   7      335.31      335.89     72.77 o 
   0  13   7        1.11       -6.48     18.72 o 
   1  13   7       43.07       67.17     30.09 o 
   2  13   7       22.91       36.97     24.66 o 
   3  13   7        1.07       12.77     21.93 o 
   4  13   7        0.57       17.69     17.18 o 
  -3  14   7       71.24       42.93     40.52 o 
  -2  14   7       46.31       84.84     57.39 o 
  -1  14   7        1.27      -23.15     36.88 o 
   0  14   7        6.78       29.77     45.31 o 
   1  14   7        4.09        2.35     19.50 o 
   2  14   7       20.35       70.69     30.54 o 
  -9   0   8       12.69       -3.97     30.26 o 
  -8   0   8      146.33      118.25     44.98 o 
  -7   0   8       28.08        6.78     26.13 o 
  -6   0   8       74.60      109.65     37.87 o 
  -5   0   8      375.12      417.92     53.91 o 
  -4   0   8     1098.52      988.51     47.17 o 
  -3   0   8     1468.80     1305.76     48.06 o 
  -2   0   8      579.85      594.21     31.47 o 
  -1   0   8      506.14      456.79     21.93 o 
   0   0   8        0.00        7.61      8.16 o 
   1   0   8      152.44      168.88     12.70 o 
   3   0   8      929.79     1020.75     32.06 o 
   4   0   8       12.40        0.38     12.59 o 
   5   0   8      250.06      294.92     29.99 o 
   6   0   8      429.71      412.16     45.48 o 
   7   0   8       20.26        6.62     21.00 o 
  -9   1   8        9.18       25.39     20.55 o 
  -8   1   8       39.89       31.10     21.38 o 
  -7   1   8       89.81       89.48     27.12 o 
  -6   1   8       38.73       27.42     20.83 o 
  -5   1   8       63.80       75.35     19.88 o 
  -4   1   8      113.70      137.61     19.71 o 
  -3   1   8     2504.80     2523.00     73.58 o 
  -2   1   8      711.55      757.95     23.73 o 
  -1   1   8       40.17       18.68      7.48 o 
   0   1   8       18.30       21.63      6.15 o 
   1   1   8      748.13      692.14     18.08 o 
   2   1   8     2733.56     2748.54     70.09 o 
   3   1   8     2155.39     2063.26     51.72 o 
   4   1   8       63.30       73.86     13.21 o 
   5   1   8      867.47      803.58     31.75 o 
   6   1   8        1.18       17.25     15.97 o 
   7   1   8      805.77      891.20     49.09 o 
  -9   2   8        0.47       18.06     18.91 o 
  -8   2   8        0.03        6.21     17.39 o 
  -7   2   8        9.85        6.37     18.52 o 
  -6   2   8       11.68       33.32     17.71 o 
  -5   2   8        0.94        5.01     14.97 o 
  -4   2   8     1553.67     1575.82     65.66 o 
  -3   2   8       98.31      118.54     17.69 o 
  -2   2   8      122.95      169.14     17.02 o 
  -1   2   8       25.13       25.07      9.07 o 
   0   2   8      141.13      156.69      8.78 o 
   1   2   8     1388.34     1351.98     33.17 o 
   2   2   8     1508.57     1459.79     34.50 o 
   3   2   8       85.73       84.17     11.62 o 
   4   2   8      115.22      135.40     17.06 o 
   5   2   8      177.05      182.13     23.98 o 
   6   2   8      137.98      112.42     22.89 o 
   7   2   8       84.39       85.69     23.32 o 
   8   2   8       49.46       65.52     27.07 o 
  -9   3   8       26.82       32.58     27.78 o 
  -8   3   8       14.60        3.72     17.77 o 
  -7   3   8      213.47      213.75     31.32 o 
  -6   3   8       24.56       31.42     18.69 o 
  -5   3   8      312.97      320.63     30.25 o 
  -4   3   8      418.76      424.38     29.31 o 
  -3   3   8     1118.52     1162.88     39.82 o 
  -2   3   8     1295.58     1354.94     38.27 o 
  -1   3   8      229.05      279.40     13.80 o 
   0   3   8       68.76       73.78      8.48 o 
   1   3   8     1579.40     1480.50     20.02 o 
   2   3   8       26.40       35.89      6.67 o 
   3   3   8      569.54      534.23     19.91 o 
   4   3   8     1052.62     1007.26     39.89 o 
   5   3   8       76.54       83.45     19.72 o 
   6   3   8      203.52      211.89     27.33 o 
   7   3   8       22.92       31.57     23.07 o 
   8   3   8        7.61       13.60     31.01 o 
  -9   4   8        9.77       29.18     19.54 o 
  -8   4   8       45.01       50.09     22.75 o 
  -7   4   8       40.53       51.24     19.90 o 
  -6   4   8      120.32      106.99     23.93 o 
  -5   4   8      316.56      280.87     30.02 o 
  -4   4   8       41.40       45.87     16.95 o 
  -3   4   8      214.63      210.21     18.27 o 
  -2   4   8      243.48      274.54     21.10 o 
  -1   4   8     1208.28     1310.04     26.26 o 
   0   4   8      664.88      625.64     21.76 o 
   1   4   8     3055.07     3110.40    145.23 o 
   2   4   8      156.32      158.92     14.53 o 
   3   4   8       61.51       58.56     13.15 o 
   4   4   8      268.46      250.27     25.79 o 
   5   4   8        8.94        5.87     16.65 o 
   6   4   8      419.40      414.24     43.62 o 
   7   4   8       42.13       51.76     25.01 o 
   8   4   8        1.83        4.54     22.21 o 
  -9   5   8        7.50       -5.66     20.59 o 
  -8   5   8       16.75       36.91     20.12 o 
  -7   5   8       16.85       21.15     14.77 o 
  -6   5   8      247.23      221.31     26.51 o 
  -5   5   8       71.42       86.94     19.31 o 
  -4   5   8       28.76       29.74     14.84 o 
  -3   5   8        9.43        1.93     10.22 o 
  -2   5   8      240.46      230.51     15.20 o 
  -1   5   8      137.93      113.19     11.56 o 
   0   5   8       14.83       28.84      8.11 o 
   1   5   8        9.26       17.44      7.13 o 
   2   5   8       71.46       97.58     14.58 o 
   3   5   8       33.88       35.24     13.76 o 
   4   5   8       40.73       28.26     17.94 o 
   5   5   8      343.89      348.40     41.10 o 
   6   5   8      117.86       78.49     26.25 o 
   7   5   8        7.27      -16.55     20.02 o 
   8   5   8        3.27      -18.44     18.44 o 
  -8   6   8       25.69       29.00     21.38 o 
  -7   6   8        0.02        3.98     19.82 o 
  -6   6   8       29.07       22.79     16.62 o 
  -5   6   8      702.85      646.20     35.64 o 
  -4   6   8        2.97       10.28     13.41 o 
  -3   6   8      120.89      128.91     17.82 o 
  -2   6   8       52.32       61.83     11.30 o 
  -1   6   8      182.63      168.87     13.53 o 
   0   6   8     1061.31     1187.30     30.47 o 
   1   6   8        8.13        2.97      7.26 o 
   2   6   8       88.09       95.64     17.60 o 
   3   6   8       17.66       23.06     14.47 o 
   4   6   8      153.23      117.87     29.77 o 
   5   6   8       44.60       38.13     22.86 o 
   6   6   8       42.00       40.94     24.32 o 
   7   6   8       62.45       78.33     27.43 o 
   8   6   8        2.51       15.58     23.45 o 
  -8   7   8        6.87        5.17     23.40 o 
  -7   7   8        0.06       -6.18     21.86 o 
  -6   7   8      382.79      339.03     37.73 o 
  -5   7   8        7.13        0.52     14.11 o 
  -4   7   8        6.37       10.10     14.66 o 
  -3   7   8       11.62        8.28     15.76 o 
  -2   7   8       10.94       -0.87     11.10 o 
  -1   7   8        5.87        8.80     10.63 o 
   0   7   8     1215.77     1155.26     32.80 o 
   1   7   8       19.21       24.18     13.70 o 
   2   7   8      103.86      120.51     20.26 o 
   3   7   8        1.29       -7.28     16.95 o 
   4   7   8        1.67        9.72     25.96 o 
   5   7   8      386.40      340.83     43.64 o 
   6   7   8        0.24       14.39     23.03 o 
   7   7   8       41.08       63.91     28.56 o 
   8   7   8        0.88        4.81     20.78 o 
  -8   8   8        0.01       -5.17     23.35 o 
  -7   8   8       11.50       24.71     24.32 o 
  -6   8   8        1.87       -8.11     18.78 o 
  -5   8   8      958.32      939.65     53.96 o 
  -4   8   8      164.75      199.52     28.11 o 
  -3   8   8        0.23       -5.95     12.63 o 
  -2   8   8      129.70      149.05     19.66 o 
  -1   8   8       69.95       81.63     15.79 o 
   0   8   8      150.86      128.73     20.62 o 
   1   8   8       29.86       40.92     16.20 o 
   2   8   8       38.74       62.53     24.62 o 
   3   8   8      128.64      106.22     29.15 o 
   4   8   8        1.61        0.71     17.95 o 
   5   8   8       94.59       65.70     28.21 o 
   6   8   8       69.87       89.17     31.27 o 
   7   8   8        8.25       20.13     23.68 o 
  -7   9   8        1.40       12.63     24.44 o 
  -6   9   8      149.77      157.48     32.89 o 
  -5   9   8      443.61      357.22     47.53 o 
  -4   9   8      564.23      650.64     36.09 o 
  -3   9   8        0.26       -1.39     12.70 o 
  -2   9   8      109.37      121.14     19.89 o 
  -1   9   8     1423.62     1492.03     46.62 o 
   0   9   8        2.28        3.94     15.73 o 
   1   9   8      177.33      147.64     24.14 o 
   2   9   8        9.38       31.08     23.45 o 
   3   9   8      121.52      133.42     32.17 o 
   4   9   8      125.59      102.20     28.67 o 
   5   9   8       53.31       24.13     22.14 o 
   6   9   8       15.72       27.26     22.36 o 
   7   9   8       11.89       30.39     22.95 o 
  -7  10   8       18.38       42.31     27.20 o 
  -6  10   8       37.85       20.18     23.36 o 
  -5  10   8        0.20        8.38     27.60 o 
  -4  10   8       69.47       36.99     20.79 o 
  -3  10   8       53.44       46.66     16.19 o 
  -2  10   8      245.12      252.42     25.34 o 
  -1  10   8      201.92      236.40     29.05 o 
   0  10   8      302.32      267.29     43.39 o 
   1  10   8      127.99      104.53     29.47 o 
   2  10   8       76.56       71.21     25.63 o 
   3  10   8       15.56       22.40     20.28 o 
   4  10   8      209.86      187.36     37.76 o 
   5  10   8        1.21        7.05     16.55 o 
   6  10   8        0.31       14.11     25.39 o 
  -6  11   8       13.26       12.48     23.42 o 
  -5  11   8       35.83       13.06     28.05 o 
  -4  11   8        1.77       10.89     17.36 o 
  -3  11   8        1.37      -10.43     15.00 o 
  -2  11   8        1.02      -13.28     13.28 o 
  -1  11   8       66.64       58.25     20.12 o 
   0  11   8      257.65      292.82     45.07 o 
   1  11   8      103.80       78.04     28.76 o 
   2  11   8        1.56        1.91     18.24 o 
   3  11   8      105.45      170.10     35.94 o 
   4  11   8      124.02      142.56     42.92 o 
   5  11   8        0.02        9.12     14.07 o 
   6  11   8        0.51        0.39     14.90 o 
  -5  12   8        1.52       20.44     30.94 o 
  -4  12   8       40.61       27.38     20.19 o 
  -3  12   8      102.99       71.25     33.29 o 
  -2  12   8      303.05      316.31     45.91 o 
  -1  12   8        3.45        4.58     15.91 o 
   0  12   8       26.29       53.40     27.31 o 
   1  12   8       47.27       79.72     29.69 o 
   2  12   8       34.70       35.45     25.54 o 
   3  12   8        0.34       -3.89     30.18 o 
   4  12   8       40.11       53.77     21.57 o 
   5  12   8        0.57       27.14     16.24 o 
  -4  13   8      157.95      141.50     43.67 o 
  -3  13   8        5.60        8.17     28.86 o 
  -2  13   8       13.76       31.76     28.88 o 
  -1  13   8       35.77       40.02     44.98 o 
   0  13   8        1.17       23.23     22.97 o 
   1  13   8       12.46       36.81     25.23 o 
   2  13   8        1.96       13.89     32.58 o 
   3  13   8       37.00       50.25     26.48 o 
   4  13   8       23.83       49.16     20.99 o 
  -3  14   8       48.29       29.70     35.97 o 
  -2  14   8       20.27      -14.39     43.50 o 
  -1  14   8       26.59       -4.30     39.53 o 
   0  14   8        0.25      -17.03     36.71 o 
   1  14   8       58.34       35.62     29.05 o 
   2  14   8       98.01      118.42     37.47 o 
  -9   1   9        0.05        9.90     20.17 o 
  -8   1   9        3.30        8.32     19.66 o 
  -7   1   9        0.00       -3.91     16.32 o 
  -6   1   9      185.46      196.06     28.09 o 
  -5   1   9       82.19       99.89     21.49 o 
  -4   1   9       45.35       67.41     16.82 o 
  -3   1   9     1113.43     1063.56     66.48 o 
  -2   1   9     1761.33     1781.78     38.22 o 
  -1   1   9      142.44      178.08     13.00 o 
   0   1   9     1072.98     1094.40     18.58 o 
   1   1   9      277.34      316.36     14.20 o 
   2   1   9       85.43      101.93      8.53 o 
   3   1   9      153.50      156.97     11.44 o 
   4   1   9      138.54      144.61     13.99 o 
   5   1   9      504.53      474.92     23.61 o 
   6   1   9      105.99       73.47     16.99 o 
   7   1   9      169.56      199.84     27.10 o 
  -9   2   9        0.10        7.15     18.44 o 
  -8   2   9       24.25       24.63     21.55 o 
  -7   2   9       95.25       84.59     27.30 o 
  -6   2   9      221.47      234.08     30.14 o 
  -5   2   9      140.86      152.68     33.67 o 
  -4   2   9     1835.28     1717.44     68.93 o 
  -3   2   9      285.65      256.06     22.87 o 
  -2   2   9     5223.14     5154.20     71.28 o 
   0   2   9      568.14      515.83     18.84 o 
   1   2   9     1073.93     1020.44     22.53 o 
   2   2   9      553.95      643.03     15.51 o 
   4   2   9      191.59      189.22     17.41 o 
   5   2   9        1.66       -2.69     15.43 o 
   6   2   9      858.35      882.89     44.10 o 
   7   2   9      339.57      419.93     51.23 o 
  -9   3   9        4.30       16.87     22.82 o 
  -8   3   9       49.83       57.47     25.18 o 
  -7   3   9       89.83      103.42     24.47 o 
  -6   3   9       66.64       35.77     18.94 o 
  -5   3   9        1.09        0.29     15.73 o 
  -4   3   9       34.84       43.26     16.40 o 
  -3   3   9     3503.58     3470.11     85.58 o 
  -2   3   9       47.93       41.46     11.72 o 
  -1   3   9      640.71      648.62     19.27 o 
   0   3   9       78.86       84.12      8.23 o 
   2   3   9     1403.98     1552.27     32.80 o 
   3   3   9      221.33      250.36     20.26 o 
   4   3   9        6.86       17.21     14.55 o 
   5   3   9      117.95       94.06     21.93 o 
   6   3   9     3861.39     4025.23    147.96 o 
   7   3   9        3.18        9.87     19.55 o 
   8   3   9       21.72       20.20     22.30 o 
  -9   4   9        3.87      -10.74     23.81 o 
  -8   4   9        2.10        4.78     15.05 o 
  -7   4   9        0.08       12.25     16.78 o 
  -6   4   9       73.03       58.10     21.03 o 
  -5   4   9      149.06      145.58     25.48 o 
  -4   4   9      413.13      423.28     31.24 o 
  -3   4   9      225.13      192.04     18.33 o 
  -2   4   9      192.31      192.98     17.23 o 
  -1   4   9      947.72      997.29     24.00 o 
   0   4   9     1276.82     1437.22     54.40 o 
   1   4   9      576.67      557.94     15.71 o 
   2   4   9     1417.57     1318.76     29.91 o 
   3   4   9      172.21      180.31     16.56 o 
   4   4   9      348.25      342.24     34.71 o 
   5   4   9      195.12      211.22     27.26 o 
   6   4   9       46.00       63.32     25.40 o 
   7   4   9       63.03       66.96     27.12 o 
   8   4   9       11.10       21.05     22.79 o 
  -9   5   9        0.72       11.93     31.51 o 
  -8   5   9        2.10       14.93     15.49 o 
  -7   5   9        7.74        9.45     14.27 o 
  -6   5   9      529.82      510.27     34.40 o 
  -5   5   9      287.44      250.20     25.56 o 
  -4   5   9       54.34       45.85     16.00 o 
  -3   5   9       71.35       71.83     14.96 o 
  -2   5   9      568.75      603.36     22.39 o 
  -1   5   9      669.88      643.97     21.60 o 
   0   5   9     1671.50     1738.79     35.51 o 
   1   5   9       84.34       67.76      9.05 o 
   2   5   9      232.06      224.83     17.83 o 
   3   5   9     1172.96     1137.90     54.32 o 
   4   5   9      205.00      237.23     27.97 o 
   5   5   9       43.56       41.82     22.86 o 
   6   5   9        1.78       -0.65     18.69 o 
   7   5   9       11.69       25.62     22.45 o 
   8   5   9       10.67       28.95     25.36 o 
  -8   6   9        0.98       -4.40     17.40 o 
  -7   6   9       18.84       15.72     20.75 o 
  -6   6   9       78.79       79.38     20.21 o 
  -5   6   9       56.59       50.85     18.12 o 
  -4   6   9      264.48      278.75     25.23 o 
  -3   6   9       41.10       33.23     14.34 o 
  -2   6   9       98.88      103.82     13.50 o 
  -1   6   9      202.95      224.80     15.29 o 
   0   6   9      356.93      390.69     17.84 o 
   1   6   9       57.33       90.73     16.02 o 
   2   6   9      328.92      296.23     24.06 o 
   3   6   9       35.21       42.90     18.77 o 
   4   6   9      274.64      295.87     39.32 o 
   5   6   9        0.31       -5.20     18.74 o 
   6   6   9       48.87       26.45     23.23 o 
   7   6   9       11.44      -13.91     18.28 o 
   8   6   9        0.23        4.60     22.13 o 
  -8   7   9        0.25       -3.16     21.83 o 
  -7   7   9        0.13       20.78     23.47 o 
  -6   7   9      115.83      115.94     28.21 o 
  -5   7   9      849.80      812.31     40.24 o 
  -4   7   9       56.24       65.30     17.92 o 
  -3   7   9       36.94       46.46     15.82 o 
  -2   7   9       98.97      106.67     17.21 o 
  -1   7   9      138.63      161.04     14.94 o 
   0   7   9       51.63       58.91     12.68 o 
   1   7   9        5.81        9.36     13.10 o 
   2   7   9      142.97      140.58     28.66 o 
   3   7   9       83.40       99.01     36.38 o 
   4   7   9      268.45      251.48     39.24 o 
   5   7   9      474.54      471.28     49.58 o 
   6   7   9        4.36       -2.54     21.17 o 
   7   7   9      134.26      152.28     37.82 o 
  -8   8   9       19.44       41.09     27.19 o 
  -7   8   9       53.02       49.23     26.16 o 
  -6   8   9       26.22       47.89     24.13 o 
  -5   8   9      585.19      603.34     36.37 o 
  -4   8   9      121.44       86.03     19.49 o 
  -3   8   9       65.55       73.32     17.79 o 
  -2   8   9        7.81        6.18     13.07 o 
  -1   8   9       84.04       69.95     15.81 o 
   0   8   9       71.77       55.29     17.32 o 
   1   8   9       72.74       53.36     23.15 o 
   2   8   9        0.02       -6.36     23.73 o 
   3   8   9       20.49        5.19     19.03 o 
   4   8   9       40.07       54.65     26.11 o 
   5   8   9       12.43       14.55     22.28 o 
   6   8   9       20.35       24.23     26.65 o 
   7   8   9       18.29       37.07     25.23 o 
  -7   9   9       66.85       36.47     25.47 o 
  -6   9   9        1.07       20.82     22.12 o 
  -5   9   9        3.16       17.24     20.12 o 
  -4   9   9       13.92       38.15     16.68 o 
  -3   9   9      174.75      133.85     25.26 o 
  -2   9   9       66.75       86.04     22.63 o 
  -1   9   9      293.90      322.83     30.75 o 
   0   9   9        0.02       -0.01     14.18 o 
   1   9   9      179.84      171.78     32.69 o 
   2   9   9      127.89      118.39     30.35 o 
   3   9   9      109.75      134.45     32.13 o 
   4   9   9      411.78      354.33     46.36 o 
   5   9   9      159.69      158.83     36.97 o 
   6   9   9        1.62       23.38     23.02 o 
   7   9   9       33.23       40.95     27.80 o 
  -7  10   9       22.87       14.56     25.57 o 
  -6  10   9       40.60       31.62     25.35 o 
  -5  10   9        3.23        0.24     19.02 o 
  -4  10   9        6.49       33.88     21.46 o 
  -3  10   9        0.60       -6.33     15.35 o 
  -2  10   9       79.70       51.30     16.30 o 
  -1  10   9      424.73      469.24     36.28 o 
   0  10   9        6.62       11.25     21.78 o 
   1  10   9       45.43       37.06     22.96 o 
   2  10   9        4.55        5.29     18.55 o 
   3  10   9       32.59       18.56     21.26 o 
   4  10   9      104.64       90.10     29.03 o 
   5  10   9        5.54        1.63     16.04 o 
   6  10   9       50.06       82.37     28.80 o 
  -6  11   9        9.53       19.14     25.33 o 
  -5  11   9       48.14       58.70     26.20 o 
  -4  11   9       37.05        9.91     28.23 o 
  -3  11   9        0.15       -8.47     21.67 o 
  -2  11   9      170.90      194.39     29.16 o 
  -1  11   9       47.93       61.37     20.95 o 
   0  11   9      198.69      185.49     37.07 o 
   1  11   9       81.94       64.92     26.15 o 
   2  11   9       83.92      113.86     31.25 o 
   3  11   9       88.35       56.72     25.36 o 
   4  11   9        1.31       33.91     19.23 o 
   5  11   9        0.31      -24.06     24.06 o 
  -5  12   9        0.32        5.88     23.60 o 
  -4  12   9        0.68       -2.79     27.05 o 
  -3  12   9      198.65      225.39     44.69 o 
  -2  12   9      201.86      214.07     40.68 o 
  -1  12   9        0.41        4.23     21.09 o 
   0  12   9        0.08       -0.84     19.88 o 
   1  12   9        0.00       -7.64     21.29 o 
   2  12   9        9.37       11.55     26.79 o 
   3  12   9        4.51      -10.44     17.56 o 
   4  12   9        0.09       -4.00     11.87 o 
   5  12   9        2.09       28.95     18.10 o 
  -4  13   9        6.02        3.40     31.63 o 
  -3  13   9      210.50      270.26     49.03 o 
  -2  13   9       48.04       -5.79     40.52 o 
  -1  13   9       40.80       14.55     43.50 o 
   0  13   9       18.97       32.65     24.65 o 
   1  13   9        6.05       19.86     24.30 o 
   2  13   9        4.26       12.89     22.90 o 
   3  13   9       39.11       94.43     31.42 o 
  -2  14   9        2.58      -13.23     42.01 o 
  -1  14   9       63.83      124.86     61.52 o 
   0  14   9        4.48      -39.36     41.68 o 
   1  14   9        0.17       -0.37     22.39 o 
   2  14   9        0.00       -6.36     18.17 o 
  -9   0  10       11.26       -6.62     27.29 o 
  -8   0  10       23.78       33.41     34.90 o 
  -7   0  10        6.54       -2.65     24.48 o 
  -6   0  10      310.89      359.37     58.88 o 
  -5   0  10        0.68      -18.52     19.51 o 
  -4   0  10     1583.00     1556.69     60.43 o 
  -3   0  10       29.26       41.38     26.71 o 
  -2   0  10     4029.88     4065.15     75.72 o 
  -1   0  10     5723.92     4861.89    410.11 o 
   0   0  10      344.28      324.69     17.77 o 
   1   0  10      397.79      432.97     18.37 o 
   2   0  10      112.38      127.23     13.70 o 
   3   0  10       52.10      100.65     14.80 o 
   4   0  10        0.86        0.49     12.51 o 
   5   0  10      523.84      504.58     56.10 o 
   6   0  10      816.55      951.77     82.86 o 
   7   0  10       95.11      206.40     48.13 o 
  -9   1  10        9.69        2.17     18.76 o 
  -8   1  10       32.22       25.69     21.37 o 
  -7   1  10        2.13       -0.89     15.61 o 
  -6   1  10      185.94      172.81     27.46 o 
  -5   1  10      358.94      373.96     31.63 o 
  -4   1  10        3.37        8.84     13.63 o 
  -3   1  10     3672.76     3701.45     76.26 o 
  -2   1  10       43.68       40.93     11.13 o 
  -1   1  10       56.74       65.79      9.47 o 
   0   1  10      284.78      315.74     12.34 o 
   1   1  10      696.19      733.34     20.31 o 
   2   1  10     4013.09     4320.11     53.53 o 
   3   1  10      304.47      323.38     14.92 o 
   4   1  10       22.42       12.86      9.09 o 
   5   1  10        0.31       -0.73     11.02 o 
   6   1  10      555.54      559.39     36.04 o 
   7   1  10       26.18       43.16     28.45 o 
  -9   2  10       18.90       10.89     39.03 o 
  -8   2  10       21.68       24.35     21.78 o 
  -7   2  10        1.11        9.46     16.39 o 
  -6   2  10      105.57      130.88     25.42 o 
  -5   2  10       92.10       91.95     21.34 o 
  -4   2  10      777.90      786.36     38.00 o 
  -3   2  10       61.41       63.69     16.15 o 
  -2   2  10      890.42      856.14     32.03 o 
  -1   2  10       34.63       35.86     10.35 o 
   0   2  10     1846.69     1656.96     41.84 o 
   1   2  10        4.36       12.84      7.42 o 
   2   2  10      202.37      233.92     10.73 o 
   3   2  10       47.24       43.28      8.87 o 
   4   2  10      137.45      124.71     16.16 o 
   5   2  10      165.54      211.14     30.67 o 
   6   2  10      211.71      253.57     28.51 o 
   7   2  10        1.49       14.95     15.96 o 
  -9   3  10       37.17       73.92     25.61 o 
  -8   3  10       14.23       14.35     18.58 o 
  -7   3  10      289.30      311.76     35.29 o 
  -6   3  10      140.51      127.39     25.89 o 
  -5   3  10     1605.13     1609.62     56.86 o 
  -4   3  10       22.74        7.55     13.80 o 
  -3   3  10      428.28      388.49     26.50 o 
  -2   3  10      409.67      361.08     24.81 o 
  -1   3  10      266.58      269.02     14.67 o 
   0   3  10       12.95       28.44      6.75 o 
   1   3  10      236.83      203.41     13.44 o 
   2   3  10      229.49      271.17     14.68 o 
   3   3  10        2.89       -1.51      8.35 o 
   4   3  10        0.44       11.69     18.92 o 
   5   3  10      179.53      145.58     24.66 o 
   6   3  10      839.30      879.42     50.15 o 
   7   3  10       52.34       77.35     26.52 o 
   8   3  10        2.20      -17.53     29.44 o 
  -9   4  10        6.27       26.93     25.92 o 
  -8   4  10       29.89       16.57     17.41 o 
  -7   4  10        3.30        5.10     15.48 o 
  -6   4  10        2.24      -14.42     14.42 o 
  -5   4  10      959.49      884.89     44.64 o 
  -4   4  10        0.22       -0.07     15.20 o 
  -3   4  10       76.67       83.83     17.80 o 
  -2   4  10      890.92      911.10     43.30 o 
  -1   4  10     3175.17     3391.83     53.02 o 
   0   4  10      495.32      478.50     16.73 o 
   1   4  10      507.79      453.27     14.34 o 
   2   4  10       25.54       35.99      9.83 o 
   3   4  10      209.54      212.14     24.04 o 
   4   4  10        0.02        9.15     16.66 o 
   5   4  10     1903.97     1837.28     76.54 o 
   6   4  10        0.15       13.71     20.23 o 
   7   4  10        1.17        3.81     19.18 o 
   8   4  10      103.83      162.21     35.48 o 
  -9   5  10       18.67       31.02     23.04 o 
  -8   5  10        3.52        8.87     18.57 o 
  -7   5  10      105.72      130.40     24.63 o 
  -6   5  10       21.01       24.09     15.39 o 
  -5   5  10      171.47      167.30     23.02 o 
  -4   5  10       68.46       56.67     16.75 o 
  -3   5  10      111.50      105.59     17.22 o 
  -2   5  10        3.97        6.37      9.46 o 
  -1   5  10       99.74       62.69     10.63 o 
   0   5  10        6.97        4.84      7.29 o 
   1   5  10     2973.34     2997.57     46.43 o 
   2   5  10       71.31       61.98     19.51 o 
   3   5  10       98.14       98.45     21.66 o 
   4   5  10       50.92       32.51     18.81 o 
   5   5  10      178.31      156.78     32.28 o 
   6   5  10        1.56       -2.27     17.19 o 
   7   5  10        7.75       -1.11     19.00 o 
   8   5  10       20.19       18.35     23.80 o 
  -8   6  10       13.26       18.05     21.56 o 
  -7   6  10       10.56       12.36     16.20 o 
  -6   6  10      323.62      324.60     30.14 o 
  -5   6  10       45.24       38.86     17.17 o 
  -4   6  10       25.58       18.11     14.86 o 
  -3   6  10        4.98       11.75     13.37 o 
  -2   6  10      301.60      311.46     18.99 o 
  -1   6  10      474.41      455.23     20.42 o 
   0   6  10       18.08       18.73      8.69 o 
   1   6  10      362.15      369.65     24.06 o 
   2   6  10      112.63       83.88     24.58 o 
   3   6  10      274.65      294.97     30.98 o 
   4   6  10     1243.29     1302.64     66.43 o 
   5   6  10       19.20        4.65     19.31 o 
   6   6  10       38.29       44.30     25.95 o 
   7   6  10       28.04       33.40     22.24 o 
   8   6  10        0.08        5.15     22.05 o 
  -8   7  10       18.17       10.09     24.74 o 
  -7   7  10        7.44        1.56     20.26 o 
  -6   7  10      388.91      427.72     34.11 o 
  -5   7  10        7.85       13.14     15.35 o 
  -4   7  10       27.84       24.41     15.49 o 
  -3   7  10        0.57        4.15     13.78 o 
  -2   7  10      451.13      441.52     26.77 o 
  -1   7  10      261.45      303.87     18.92 o 
   0   7  10       20.90       27.54     12.92 o 
   1   7  10        0.11      -11.04     22.82 o 
   2   7  10        0.93        7.90     19.58 o 
   3   7  10      171.84      124.71     30.61 o 
   4   7  10      103.38      125.13     30.75 o 
   5   7  10      418.74      399.81     46.53 o 
   6   7  10      243.18      248.80     43.50 o 
   7   7  10       18.50       29.08     26.98 o 
  -8   8  10        3.97        2.99     24.05 o 
  -7   8  10       12.50       19.92     22.40 o 
  -6   8  10       17.70       14.53     20.99 o 
  -5   8  10        2.79      -10.19     13.25 o 
  -4   8  10       88.01       98.29     20.00 o 
  -3   8  10        0.00       -7.48     13.12 o 
  -2   8  10      214.35      209.54     22.37 o 
  -1   8  10       74.02       92.04     16.27 o 
   0   8  10      122.66      126.41     17.79 o 
   1   8  10       38.82       44.55     22.27 o 
   2   8  10       98.32      111.10     28.33 o 
   3   8  10       62.34       52.08     24.14 o 
   4   8  10      234.20      222.48     39.10 o 
   5   8  10        0.06       -8.84     19.31 o 
   6   8  10       26.99       17.76     24.10 o 
   7   8  10        0.91       48.12     25.98 o 
  -7   9  10        1.06        2.12     23.52 o 
  -6   9  10      130.60      116.16     29.67 o 
  -5   9  10       81.63       58.08     23.82 o 
  -4   9  10       69.62      120.89     21.12 o 
  -3   9  10       30.64       19.61     17.02 o 
  -2   9  10       24.74       33.40     15.98 o 
  -1   9  10        4.52        3.80     16.03 o 
   0   9  10     1470.87     1361.52     68.17 o 
   1   9  10        0.32       -2.29     20.57 o 
   2   9  10       15.58        3.04     23.98 o 
   3   9  10      455.86      458.08     48.27 o 
   4   9  10       55.90       38.90     25.02 o 
   5   9  10      135.68      109.49     34.65 o 
   6   9  10       37.17       36.50     28.36 o 
  -7  10  10        5.56       -0.69     24.89 o 
  -6  10  10       57.72       66.87     28.38 o 
  -5  10  10       17.40       15.87     21.30 o 
  -4  10  10        3.37        8.52     19.74 o 
  -3  10  10      151.08      164.06     23.43 o 
  -2  10  10        9.40        9.01     16.55 o 
  -1  10  10       17.46       30.21     17.40 o 
   0  10  10       11.54       14.89     20.87 o 
   1  10  10        0.09      -14.55     14.55 o 
   2  10  10        7.16        8.84     17.23 o 
   3  10  10       63.56       70.14     26.60 o 
   4  10  10      109.22      143.86     34.32 o 
   5  10  10        8.10       25.76     17.94 o 
   6  10  10        3.77       39.65     24.87 o 
  -6  11  10        1.11       12.15     24.44 o 
  -5  11  10        1.33       -0.33     20.06 o 
  -4  11  10      270.23      276.97     36.17 o 
  -3  11  10      127.93      119.03     34.78 o 
  -2  11  10      207.65      166.08     28.53 o 
  -1  11  10       56.45       54.81     25.68 o 
   0  11  10      140.35      179.31     46.89 o 
   1  11  10      118.67      109.03     29.15 o 
   2  11  10       17.10        9.51     17.99 o 
   3  11  10       77.76       55.88     23.93 o 
   4  11  10       20.00       31.33     19.59 o 
   5  11  10        0.06       -5.01     12.03 o 
  -5  12  10       27.34       24.31     23.57 o 
  -4  12  10        0.00       -2.20     26.68 o 
  -3  12  10      324.14      398.26     53.21 o 
  -2  12  10        1.07      -12.03     20.01 o 
  -1  12  10        0.27        2.47     21.32 o 
   0  12  10        1.37       17.42     23.09 o 
   1  12  10       85.80       78.26     28.10 o 
   2  12  10       17.88       27.11     21.28 o 
   3  12  10       10.30        4.54     15.37 o 
   4  12  10       11.54       25.64     17.83 o 
  -4  13  10        0.72       18.11     31.58 o 
  -3  13  10       56.54       32.75     49.61 o 
  -2  13  10        0.05       45.98     49.61 o 
  -1  13  10       11.42       27.34     23.27 o 
   0  13  10        3.85       19.71     38.45 o 
   1  13  10        0.10      -10.45     17.77 o 
   2  13  10       22.77       52.83     23.41 o 
   3  13  10       13.79       61.30     24.91 o 
  -2  14  10       15.02       13.73     45.31 o 
  -1  14  10        2.69        5.46     47.46 o 
   0  14  10       15.44       16.55     24.69 o 
   1  14  10        1.81      -18.63     18.63 o 
  -9   1  11       17.90       74.67     47.22 o 
  -8   1  11        4.04       -7.89     14.36 o 
  -7   1  11        0.02        9.03     17.68 o 
  -6   1  11      281.72      272.88     31.83 o 
  -5   1  11       29.86       60.71     19.32 o 
  -4   1  11      284.50      290.35     26.84 o 
  -3   1  11       11.71       18.36     11.41 o 
  -2   1  11      799.42      728.44     26.04 o 
  -1   1  11      395.81      403.64     18.51 o 
   0   1  11       21.29       34.07      7.23 o 
   1   1  11       15.58       12.98      7.91 o 
   2   1  11      176.83      198.06     11.24 o 
   3   1  11      136.77      120.85     11.09 o 
   4   1  11      118.55      142.33     13.65 o 
   5   1  11      233.01      220.60     22.86 o 
   6   1  11       56.54       86.19     21.62 o 
   7   1  11      491.15      609.86     50.34 o 
   8   1  11        8.76      125.40     35.64 o 
  -9   2  11       36.79       71.00     26.46 o 
  -8   2  11       48.98       21.47     21.00 o 
  -7   2  11       30.81       10.84     16.73 o 
  -6   2  11      461.82      467.85     37.92 o 
  -5   2  11      149.86      151.79     25.47 o 
  -4   2  11      902.83      892.00     40.96 o 
  -3   2  11      393.00      359.32     26.08 o 
  -2   2  11      656.19      566.68     28.05 o 
  -1   2  11        9.30       20.24     10.11 o 
   0   2  11       47.46       72.49     10.73 o 
   1   2  11       48.55       56.94      9.84 o 
   2   2  11      347.69      362.09     17.50 o 
   3   2  11      225.97      223.25     13.28 o 
   4   2  11      406.03      372.92     28.68 o 
   5   2  11      583.74      515.99     34.63 o 
   6   2  11       83.16       97.38     21.55 o 
   7   2  11       86.59      110.90     28.69 o 
  -9   3  11       15.26       37.84     21.87 o 
  -8   3  11        0.01      -15.30     15.30 o 
  -7   3  11       42.18       40.27     19.61 o 
  -6   3  11      123.72      128.72     25.87 o 
  -5   3  11     3305.00     3274.40    127.23 o 
  -4   3  11       27.27       16.59     16.07 o 
  -3   3  11      615.01      625.96     32.89 o 
  -2   3  11     1221.00     1229.27     71.78 o 
  -1   3  11      363.78      328.91     19.90 o 
   0   3  11     1524.12     1396.31     54.15 o 
   1   3  11      482.19      461.12     18.76 o 
   2   3  11     2501.09     2603.61     43.48 o 
   3   3  11       19.92       24.85     15.21 o 
   4   3  11        1.49       -3.09     14.71 o 
   5   3  11      105.70      127.86     24.41 o 
   6   3  11       87.70       88.66     22.07 o 
   7   3  11       53.73       76.57     26.96 o 
  -9   4  11        2.26       -4.44     20.93 o 
  -8   4  11        0.00       -3.49     13.20 o 
  -7   4  11       19.31       40.34     19.57 o 
  -6   4  11        0.95       -1.13     17.19 o 
  -5   4  11      485.40      461.77     36.76 o 
  -4   4  11        2.16       19.25     16.87 o 
  -3   4  11      161.63      169.00     22.39 o 
  -2   4  11      772.30      691.21     31.27 o 
  -1   4  11      453.42      474.38     19.30 o 
   0   4  11        0.24        2.34      6.67 o 
   1   4  11       83.74       67.46     10.81 o 
   2   4  11      431.68      413.70     24.79 o 
   3   4  11      121.43      166.72     23.77 o 
   4   4  11       12.20        7.34     17.27 o 
   5   4  11      645.73      686.22     41.32 o 
   6   4  11      164.26      168.93     33.47 o 
   7   4  11      118.88       92.37     29.08 o 
   8   4  11       62.38       75.58     44.16 o 
  -8   5  11       18.14       17.05     17.36 o 
  -7   5  11      116.63      105.80     23.41 o 
  -6   5  11      137.37       95.44     21.04 o 
  -5   5  11       72.15       66.52     18.66 o 
  -4   5  11        5.05        6.04     14.26 o 
  -3   5  11       81.17       81.08     16.61 o 
  -2   5  11     1363.28     1351.46     32.71 o 
  -1   5  11      316.78      323.24     17.63 o 
   0   5  11      106.17      117.05     11.49 o 
   1   5  11      639.67      607.00     34.49 o 
   2   5  11       99.25       96.43     21.14 o 
   3   5  11      306.50      278.34     29.63 o 
   4   5  11      680.81      609.57     39.41 o 
   5   5  11      363.71      333.15     40.71 o 
   6   5  11        7.34       23.64     20.93 o 
   7   5  11        0.35       31.41     23.44 o 
   8   5  11        1.12       -0.23     21.84 o 
  -8   6  11        0.02      -19.51     19.51 o 
  -7   6  11       30.94       36.47     19.33 o 
  -6   6  11        9.31       16.85     15.62 o 
  -5   6  11      412.15      377.49     30.31 o 
  -4   6  11      133.21      112.55     19.82 o 
  -3   6  11       12.41       -3.64     12.30 o 
  -2   6  11       16.90       18.20     11.53 o 
  -1   6  11      180.11      201.64     16.18 o 
   0   6  11     1619.78     1659.61     35.56 o 
   1   6  11       25.14       39.17     16.63 o 
   2   6  11        3.77       10.68     19.45 o 
   3   6  11        1.57       -2.48     16.27 o 
   4   6  11     1184.09     1120.07     63.47 o 
   5   6  11       14.26       24.96     22.37 o 
   6   6  11        7.33       -6.43     19.97 o 
   7   6  11       29.59       67.19     28.52 o 
  -8   7  11       23.99       32.81     26.13 o 
  -7   7  11      123.36      133.01     30.83 o 
  -6   7  11        0.76        4.65     15.85 o 
  -5   7  11      190.48      232.17     26.68 o 
  -4   7  11      366.27      375.23     29.60 o 
  -3   7  11        6.21       -3.22     13.62 o 
  -2   7  11       73.57       84.48     16.59 o 
  -1   7  11      930.35      980.13     43.47 o 
   0   7  11      418.56      429.94     25.18 o 
   1   7  11        2.32      -12.80     16.10 o 
   2   7  11        0.46        2.39     19.46 o 
   3   7  11        0.35       -0.49     21.05 o 
   4   7  11     1298.81     1222.09     67.57 o 
   5   7  11       25.52       31.06     24.14 o 
   6   7  11       13.51       24.88     22.96 o 
   7   7  11       14.08       30.03     24.04 o 
  -7   8  11       73.31       90.38     30.45 o 
  -6   8  11       83.78       73.88     26.52 o 
  -5   8  11       30.39       42.81     17.67 o 
  -4   8  11       96.54      119.45     21.84 o 
  -3   8  11      162.15      150.83     21.86 o 
  -2   8  11       41.06       62.35     17.02 o 
  -1   8  11      181.28      162.69     24.05 o 
   0   8  11       64.25       76.42     19.85 o 
   1   8  11       22.37       41.00     22.68 o 
   2   8  11      393.32      395.15     43.29 o 
   3   8  11       39.47       66.35     24.75 o 
   4   8  11       14.23       40.68     24.67 o 
   5   8  11        9.30       10.61     22.28 o 
   6   8  11       15.29       12.36     20.65 o 
   7   8  11       48.94       88.09     35.39 o 
  -7   9  11        4.24       17.64     24.73 o 
  -6   9  11        0.88       -4.67     20.35 o 
  -5   9  11      114.00      119.16     29.09 o 
  -4   9  11      369.61      414.15     36.26 o 
  -3   9  11       81.00      108.09     20.22 o 
  -2   9  11       29.96       38.57     15.90 o 
  -1   9  11        0.21       10.76     21.15 o 
   0   9  11       58.83       28.28     21.97 o 
   1   9  11       60.81      101.80     30.09 o 
   2   9  11        7.76       -0.33     19.24 o 
   3   9  11      408.90      341.13     43.61 o 
   4   9  11      130.47      150.93     39.11 o 
   5   9  11        0.66      -17.86     20.05 o 
   6   9  11       19.48       33.60     24.72 o 
  -6  10  11       26.09       20.69     24.96 o 
  -5  10  11       55.89       38.13     22.62 o 
  -4  10  11      215.22      258.15     29.26 o 
  -3  10  11       66.33       71.87     18.73 o 
  -2  10  11        6.81       19.49     16.75 o 
  -1  10  11       86.73       96.45     28.84 o 
   0  10  11       83.83       73.94     27.24 o 
   1  10  11        0.90       -1.48     18.61 o 
   2  10  11       16.63       -5.68     17.80 o 
   3  10  11        4.59        1.14     18.07 o 
   4  10  11      139.02      142.60     33.98 o 
   5  10  11        5.44       17.28     25.03 o 
   6  10  11        0.39       -2.41     22.08 o 
  -6  11  11        3.33        0.28     22.86 o 
  -5  11  11        6.23       23.84     21.59 o 
  -4  11  11       86.61      138.40     30.63 o 
  -3  11  11       36.45       54.55     21.61 o 
  -2  11  11      132.80      125.51     34.07 o 
  -1  11  11        1.29        2.62     31.67 o 
   0  11  11       37.43        9.12     20.65 o 
   1  11  11       43.52       36.03     22.88 o 
   2  11  11        4.28       20.37     19.48 o 
   3  11  11       19.74       11.65     18.12 o 
   4  11  11       48.05      104.09     28.79 o 
   5  11  11       53.31       63.11     34.32 o 
  -5  12  11       15.43       21.45     24.97 o 
  -4  12  11        0.08       11.24     29.60 o 
  -3  12  11      409.09      313.89     74.75 o 
  -2  12  11       34.48       27.60     24.55 o 
  -1  12  11       12.69       -7.97     20.31 o 
   0  12  11       53.59       99.15     32.92 o 
   1  12  11        1.73       19.06     19.69 o 
   2  12  11        0.26        8.87     17.42 o 
   3  12  11       12.79       24.27     18.61 o 
   4  12  11       15.26       46.47     31.75 o 
  -4  13  11      187.91      182.08     68.14 o 
  -3  13  11       39.08       25.47     50.11 o 
  -2  13  11        1.83      -23.15     40.85 o 
  -1  13  11       12.61        9.85     22.64 o 
   0  13  11       49.43      110.67     35.52 o 
   1  13  11        0.46        7.44     18.71 o 
   2  13  11        0.34        5.92     20.04 o 
   3  13  11       79.60      125.00     40.02 o 
  -2  14  11       23.89       -5.62     44.32 o 
  -1  14  11        5.13      -24.81     39.03 o 
   0  14  11        9.52       38.67     27.93 o 
   1  14  11        0.75       18.07     24.59 o 
  -9   0  12      145.26      201.60     57.55 o 
  -8   0  12       11.28       20.34     29.93 o 
  -7   0  12       99.66      175.80     51.10 o 
  -6   0  12      264.52      297.35     56.89 o 
  -5   0  12     1251.90     1188.35     65.74 o 
  -4   0  12        0.00      -13.69     15.86 o 
  -3   0  12       10.22      -11.73     13.70 o 
  -2   0  12     1506.72     1768.43     59.29 o 
  -1   0  12      384.28      426.64     30.49 o 
   0   0  12     2234.03     2154.59     41.62 o 
   1   0  12     7144.37     7814.57     74.41 o 
   2   0  12       66.08       66.12     12.32 o 
   3   0  12       54.21       53.11     13.80 o 
   4   0  12       29.93       37.82     15.28 o 
   5   0  12        8.82       -8.67     23.57 o 
   6   0  12     1303.84     1505.46    105.02 o 
   7   0  12      129.30      135.12     43.33 o 
   8   0  12       17.43      137.27     39.53 o 
  -9   1  12       54.68       49.72     23.92 o 
  -8   1  12      107.16      106.69     31.15 o 
  -7   1  12        0.14        2.65     18.84 o 
  -6   1  12       52.11       63.76     22.25 o 
  -5   1  12      199.44      167.01     25.90 o 
  -4   1  12      458.25      411.44     30.88 o 
  -3   1  12       82.09       70.93     14.41 o 
  -2   1  12      462.96      520.52     23.85 o 
  -1   1  12      477.11      451.94     17.22 o 
   0   1  12       17.22       11.56      7.29 o 
   1   1  12     2389.47     2600.20     32.75 o 
   2   1  12      388.61      400.53     14.71 o 
   3   1  12       14.29       20.27      8.49 o 
   4   1  12       14.44        4.46     10.72 o 
   5   1  12       98.70       92.96     19.15 o 
   6   1  12      465.61      411.44     34.96 o 
   7   1  12       13.72       49.00     20.80 o 
   8   1  12        7.92       85.34     35.72 o 
  -9   2  12        3.64      -15.49     15.49 o 
  -8   2  12        0.08      -10.19     19.35 o 
  -7   2  12       92.42       84.05     23.83 o 
  -6   2  12       44.43       32.09     19.02 o 
  -5   2  12      528.36      552.39     38.15 o 
  -4   2  12      221.57      215.83     25.69 o 
  -3   2  12        9.61       28.36     14.54 o 
  -2   2  12       75.21       90.34     18.76 o 
  -1   2  12      836.42      816.94     27.57 o 
   0   2  12      321.08      287.78     17.09 o 
   1   2  12      386.74      344.42     17.24 o 
   2   2  12       36.38       47.94     10.36 o 
   3   2  12       65.39       55.68     11.90 o 
   4   2  12        4.54      -11.33     13.05 o 
   5   2  12       65.31       79.56     19.23 o 
   6   2  12       45.91       59.27     19.34 o 
   7   2  12       15.98       61.69     21.81 o 
  -9   3  12        1.53        7.82     24.48 o 
  -8   3  12       19.13       14.65     18.22 o 
  -7   3  12       51.49       43.17     19.50 o 
  -6   3  12        9.88       10.92     18.07 o 
  -5   3  12      778.98      791.61     44.57 o 
  -4   3  12        7.12       -3.61     14.88 o 
  -3   3  12     1038.38     1060.35     41.82 o 
  -2   3  12      455.15      380.59     30.29 o 
  -1   3  12      547.65      533.09     24.40 o 
   0   3  12       21.04       29.82      7.37 o 
   1   3  12       11.61       10.28      8.70 o 
   2   3  12      121.50      107.80     12.69 o 
   3   3  12       33.32       26.42     14.21 o 
   4   3  12     1054.20     1075.76     48.58 o 
   5   3  12       38.53       33.22     19.19 o 
   6   3  12       35.91       23.76     17.09 o 
   7   3  12        0.01       -6.95     29.27 o 
  -9   4  12        0.24      -10.85     18.00 o 
  -8   4  12        2.75        4.23     17.08 o 
  -7   4  12       22.05       10.30     16.60 o 
  -6   4  12      514.91      525.53     40.98 o 
  -5   4  12       41.21       69.39     23.10 o 
  -4   4  12       75.16       79.06     21.24 o 
  -3   4  12     1077.89     1044.40     42.95 o 
  -2   4  12      710.80      689.58     27.49 o 
  -1   4  12       28.94       30.13      9.42 o 
   0   4  12      191.22      160.55     12.27 o 
   1   4  12     5168.62     4823.50    160.30 o 
   2   4  12       50.92       53.10     15.73 o 
   3   4  12      201.68      225.31     26.36 o 
   4   4  12       17.49       16.18     18.50 o 
   5   4  12        4.77        9.58     16.67 o 
   6   4  12       20.33       28.33     23.65 o 
   7   4  12        1.91        9.76     34.07 o 
   8   4  12       26.47       29.60     40.19 o 
  -8   5  12       39.04       54.55     20.65 o 
  -7   5  12      292.69      345.15     34.04 o 
  -6   5  12      153.68      147.17     24.17 o 
  -5   5  12      410.96      425.59     31.68 o 
  -4   5  12        4.48        5.24     13.78 o 
  -3   5  12      382.85      395.60     26.27 o 
  -2   5  12      271.46      269.03     18.78 o 
  -1   5  12     1117.11     1237.69     30.11 o 
   0   5  12       29.91       32.84      9.23 o 
   1   5  12      119.87      115.21     20.23 o 
   2   5  12       63.84       53.80     16.58 o 
   3   5  12        1.03        7.40     17.89 o 
   4   5  12      168.45      157.81     27.32 o 
   5   5  12       24.71       14.07     19.33 o 
   6   5  12        1.60      -17.00     17.00 o 
   7   5  12        0.08       10.26     20.46 o 
   8   5  12        0.29       -4.96     36.22 o 
  -8   6  12        1.89       -2.05     21.69 o 
  -7   6  12       23.48       34.20     18.47 o 
  -6   6  12        6.43       28.02     16.84 o 
  -5   6  12       50.96       45.42     17.71 o 
  -4   6  12       33.65       39.43     16.78 o 
  -3   6  12      106.36      145.75     20.60 o 
  -2   6  12      295.02      299.66     22.84 o 
  -1   6  12       87.74       53.02     12.26 o 
   0   6  12       67.15       83.50     14.59 o 
   1   6  12       39.13       15.58     16.50 o 
   2   6  12      311.56      271.64     35.20 o 
   3   6  12      422.90      451.51     37.43 o 
   4   6  12      672.25      622.80     42.17 o 
   5   6  12        5.26       16.17     20.38 o 
   6   6  12        5.66       -6.79     18.72 o 
   7   6  12        1.34       -6.85     21.38 o 
  -8   7  12        4.28       33.10     25.99 o 
  -7   7  12      211.61      209.90     36.95 o 
  -6   7  12       96.58      127.08     24.24 o 
  -5   7  12      142.85      149.07     23.00 o 
  -4   7  12        8.69        3.10     14.68 o 
  -3   7  12        6.49        2.21     14.26 o 
  -2   7  12       75.57      110.85     18.39 o 
  -1   7  12      245.39      248.26     18.57 o 
   0   7  12       42.13       25.13     16.93 o 
   1   7  12      423.78      389.87     32.33 o 
   2   7  12      456.38      419.50     43.02 o 
   3   7  12       88.05       71.68     26.25 o 
   4   7  12      417.29      475.19     48.61 o 
   5   7  12      371.09      327.44     44.22 o 
   6   7  12       19.50       56.84     27.22 o 
   7   7  12        0.17        9.95     23.43 o 
  -7   8  12        1.75       10.20     22.20 o 
  -6   8  12      460.64      550.28     49.64 o 
  -5   8  12       49.95       45.04     18.40 o 
  -4   8  12       22.51       30.63     16.06 o 
  -3   8  12        9.15       12.21     14.35 o 
  -2   8  12       21.25       25.03     14.82 o 
  -1   8  12      258.94      212.65     34.40 o 
   0   8  12        0.55      -14.53     14.53 o 
   1   8  12      453.52      390.13     43.58 o 
   2   8  12       14.12        2.63     19.33 o 
   3   8  12        2.20       -5.15     20.42 o 
   4   8  12      268.54      261.36     42.29 o 
   5   8  12        4.48        9.39     19.95 o 
   6   8  12        7.39       25.76     27.70 o 
   7   8  12       29.88       37.57     25.23 o 
  -7   9  12        7.35      -19.59     23.12 o 
  -6   9  12       12.76       21.13     23.45 o 
  -5   9  12      289.43      323.06     32.12 o 
  -4   9  12       36.03       35.35     16.44 o 
  -3   9  12      325.34      364.56     29.27 o 
  -2   9  12        0.14        2.10     15.41 o 
  -1   9  12       98.13      107.42     31.10 o 
   0   9  12       16.78       22.20     21.51 o 
   1   9  12       21.91       28.33     22.91 o 
   2   9  12       99.82       85.47     26.98 o 
   3   9  12        4.26       -8.45     15.12 o 
   4   9  12      113.95       59.11     26.84 o 
   5   9  12        7.78        4.96     20.51 o 
   6   9  12        1.62       26.30     25.66 o 
  -6  10  12        0.01       11.25     24.53 o 
  -5  10  12      110.00      162.54     32.04 o 
  -4  10  12      252.93      293.83     30.59 o 
  -3  10  12      256.56      224.34     26.20 o 
  -2  10  12       56.41       37.45     45.15 o 
  -1  10  12       38.23       17.42     19.43 o 
   0  10  12      140.84      140.34     33.21 o 
   1  10  12        0.38       21.27     19.37 o 
   2  10  12      129.83      117.80     31.60 o 
   3  10  12       16.91       20.55     18.91 o 
   4  10  12       28.73       49.65     22.16 o 
   5  10  12       28.35       22.58     23.47 o 
  -6  11  12        6.89       -9.81     23.05 o 
  -5  11  12        0.15      -10.72     20.10 o 
  -4  11  12      204.76      202.44     34.22 o 
  -3  11  12       27.49       48.67     27.43 o 
  -2  11  12        3.13       14.85     22.25 o 
  -1  11  12        9.61       16.33     21.03 o 
   0  11  12      298.98      310.68     44.19 o 
   1  11  12      117.79      132.12     33.02 o 
   2  11  12        6.82       18.47     19.49 o 
   3  11  12      112.02      150.96     36.17 o 
   4  11  12       58.14       65.35     23.49 o 
   5  11  12       41.84       63.01     35.72 o 
  -5  12  12        0.22      -11.74     32.58 o 
  -4  12  12        8.47      -30.43     43.33 o 
  -3  12  12      258.58      292.56     74.59 o 
  -2  12  12        0.16       -8.44     21.87 o 
  -1  12  12       68.20       95.92     33.08 o 
   0  12  12        3.04        0.63     19.33 o 
   1  12  12       16.32       21.38     26.13 o 
   2  12  12        5.60        5.66     25.63 o 
   3  12  12       32.30       35.80     19.93 o 
   4  12  12       31.95       36.44     21.26 o 
  -3  13  12        0.11      -29.44     44.32 o 
  -2  13  12        3.28      -20.67     37.21 o 
  -1  13  12       43.24       60.27     30.90 o 
   0  13  12       18.27       27.47     23.28 o 
   1  13  12       15.25        8.06     18.99 o 
   2  13  12        0.05       20.38     17.72 o 
   3  13  12        1.45       21.64     34.07 o 
  -1  14  12       39.13       18.19     50.61 o 
   0  14  12        0.00        5.04     25.80 o 
  -9   1  13       26.08       23.92     20.40 o 
  -8   1  13       46.35       40.63     22.78 o 
  -7   1  13      131.29      139.94     32.54 o 
  -6   1  13      475.72      422.46     38.09 o 
  -5   1  13     1085.61     1088.88     58.55 o 
  -4   1  13       23.63        4.77     15.70 o 
  -3   1  13        1.47       -0.76     10.91 o 
  -2   1  13        2.22       11.01     10.76 o 
  -1   1  13      887.27      859.65     23.28 o 
   0   1  13      825.93      828.33     20.36 o 
   1   1  13      288.02      264.20     12.24 o 
   2   1  13      206.45      164.22     11.01 o 
   3   1  13      604.50      656.16     24.44 o 
   4   1  13       25.44       16.61     11.56 o 
   5   1  13        4.25       -3.15     15.71 o 
   6   1  13       52.51       58.72     25.74 o 
   7   1  13       46.56       76.18     63.09 o 
   8   1  13       30.09       88.19     23.24 o 
  -9   2  13       11.87       -9.71     15.97 o 
  -8   2  13       25.95       20.88     19.21 o 
  -7   2  13       45.18       39.78     18.97 o 
  -6   2  13        2.27       -4.79     16.64 o 
  -5   2  13     1717.98     1705.25     61.37 o 
  -4   2  13      281.44      266.52     28.09 o 
  -3   2  13       28.03       26.64     15.73 o 
  -2   2  13       16.56       20.71     12.72 o 
  -1   2  13      889.55      899.09     30.46 o 
   0   2  13      184.63      194.39     15.34 o 
   1   2  13       39.66       45.07     10.65 o 
   2   2  13      200.63      227.60     16.20 o 
   3   2  13      723.22      729.72     26.32 o 
   4   2  13      163.29      159.38     20.80 o 
   5   2  13      376.00      372.55     34.28 o 
   6   2  13      195.57      208.86     29.07 o 
   7   2  13       17.86       41.51     30.51 o 
  -9   3  13       32.91       46.23     22.51 o 
  -8   3  13       17.99       30.20     20.73 o 
  -7   3  13       13.09       -2.66     15.39 o 
  -6   3  13     1633.88     1577.69     79.46 o 
  -5   3  13        4.06        9.13     18.74 o 
  -4   3  13        9.12       21.98     17.57 o 
  -3   3  13     1716.61     1683.42     52.51 o 
  -2   3  13       11.10       -4.64     11.04 o 
  -1   3  13       95.34       88.68     14.57 o 
   0   3  13      187.97      192.47     11.68 o 
   1   3  13      182.65      225.41     16.11 o 
   2   3  13       38.41       47.18     11.27 o 
   3   3  13        0.54        7.33     14.68 o 
   4   3  13       63.21       51.62     17.36 o 
   5   3  13       81.35       70.77     18.30 o 
   6   3  13       71.23       63.60     21.73 o 
   7   3  13       44.59       74.55     55.24 o 
  -8   4  13       11.21       34.82     20.56 o 
  -7   4  13       36.89       51.75     22.13 o 
  -6   4  13        8.68       25.25     19.28 o 
  -5   4  13      230.04      240.68     30.65 o 
  -4   4  13      148.90      158.72     25.86 o 
  -3   4  13      138.66      159.27     23.42 o 
  -2   4  13       25.41       30.72     11.48 o 
  -1   4  13      506.27      560.84     21.29 o 
   0   4  13        7.43        6.27      7.30 o 
   1   4  13      148.06      179.42     15.34 o 
   2   4  13       26.33       12.23     13.89 o 
   3   4  13      186.22      172.89     22.00 o 
   4   4  13      441.41      427.28     34.53 o 
   5   4  13      673.66      677.66     40.71 o 
   6   4  13       14.39       16.90     20.94 o 
   7   4  13       35.58       20.34     37.38 o 
  -8   5  13        1.37      -11.34     15.88 o 
  -7   5  13      307.15      309.68     33.57 o 
  -6   5  13       97.31       96.02     21.50 o 
  -5   5  13      153.62      151.55     22.95 o 
  -4   5  13      131.31      119.00     20.72 o 
  -3   5  13      240.65      248.26     22.96 o 
  -2   5  13       10.73       15.05     11.76 o 
  -1   5  13       81.24      118.41     13.49 o 
   0   5  13      884.98      875.73     30.34 o 
   1   5  13      157.55      157.93     22.22 o 
   2   5  13     1052.56      989.71     39.58 o 
   3   5  13       65.08       72.73     22.64 o 
   4   5  13      142.89      113.45     25.61 o 
   5   5  13       56.50       57.89     22.96 o 
   6   5  13        0.64       -9.04     19.75 o 
   7   5  13        0.76       14.88     33.90 o 
  -8   6  13       21.29       18.71     25.91 o 
  -7   6  13       19.32       18.08     18.84 o 
  -6   6  13        0.06        8.77     15.79 o 
  -5   6  13      114.62      100.74     21.07 o 
  -4   6  13       25.21       44.74     17.30 o 
  -3   6  13      155.60      181.54     21.86 o 
  -2   6  13      130.32      118.94     18.06 o 
  -1   6  13        6.18       18.06     11.01 o 
   0   6  13      207.14      199.78     24.25 o 
   1   6  13       37.96       34.48     17.88 o 
   2   6  13       52.23       42.25     18.36 o 
   3   6  13     1191.72     1182.26     62.96 o 
   4   6  13      142.67      130.96     27.76 o 
   5   6  13        6.99       20.06     19.98 o 
   6   6  13       13.27       28.70     22.12 o 
   7   6  13       12.60       13.50     22.24 o 
  -8   7  13        0.19      -12.95     21.51 o 
  -7   7  13      334.55      413.14     45.41 o 
  -6   7  13        8.37       -1.96     16.05 o 
  -5   7  13       58.33       49.57     17.86 o 
  -4   7  13      103.39      100.74     20.54 o 
  -3   7  13      381.23      415.33     29.66 o 
  -2   7  13      111.50       88.42     17.59 o 
  -1   7  13        1.51      -11.86     11.86 o 
   0   7  13      620.82      630.48     37.27 o 
   1   7  13        6.36       -7.05     15.41 o 
   2   7  13      547.35      540.49     47.61 o 
   3   7  13       15.91       33.07     23.00 o 
   4   7  13        1.96      -16.21     16.21 o 
   5   7  13      151.08      155.11     35.20 o 
   6   7  13       63.85       51.09     26.97 o 
   7   7  13        1.48        9.59     22.44 o 
  -7   8  13       79.45       65.76     27.84 o 
  -6   8  13       34.42        7.24     17.37 o 
  -5   8  13        6.58       30.42     16.97 o 
  -4   8  13      135.10      120.08     21.38 o 
  -3   8  13       79.27       66.23     17.76 o 
  -2   8  13       27.55       53.18     17.04 o 
  -1   8  13       51.06       47.32     24.74 o 
   0   8  13      865.93      845.38     71.48 o 
   1   8  13      114.65      108.36     23.93 o 
   2   8  13      227.86      175.36     40.27 o 
   3   8  13       70.37       52.99     25.18 o 
   4   8  13      512.73      503.37     52.54 o 
   5   8  13       34.00       35.25     26.40 o 
   6   8  13       37.29       38.74     25.15 o 
  -7   9  13       24.81       27.90     26.84 o 
  -6   9  13        4.81      -18.46     18.46 o 
  -5   9  13        1.47       -4.23     15.65 o 
  -4   9  13      127.18      130.01     22.94 o 
  -3   9  13        0.53        8.28     13.98 o 
  -2   9  13       56.67       32.66     23.39 o 
  -1   9  13       44.57       45.28     35.47 o 
   0   9  13      352.83      270.21     39.86 o 
   1   9  13       13.28       -0.51     14.32 o 
   2   9  13       12.45       12.09     19.09 o 
   3   9  13      168.91      204.25     47.63 o 
   4   9  13      166.08      135.05     36.19 o 
   5   9  13       42.98       27.69     33.57 o 
   6   9  13       19.68       36.84     28.20 o 
  -6  10  13        7.92       16.04     23.17 o 
  -5  10  13       63.87       37.27     24.09 o 
  -4  10  13      102.60      110.66     22.72 o 
  -3  10  13       71.50       91.76     37.38 o 
  -2  10  13       10.00        6.65     20.71 o 
  -1  10  13      121.16       62.47     29.52 o 
   0  10  13      108.64       95.91     29.71 o 
   1  10  13        0.79        9.46     18.91 o 
   2  10  13       58.39       25.67     21.69 o 
   3  10  13       36.13       41.12     22.67 o 
   4  10  13       25.49       38.77     22.07 o 
   5  10  13       37.42       27.90     26.19 o 
  -5  11  13        3.41      -12.95     20.45 o 
  -4  11  13       16.18       -8.27     40.68 o 
  -3  11  13       20.67       17.35     24.77 o 
  -2  11  13       20.48       33.62     24.14 o 
  -1  11  13       45.75       65.65     30.93 o 
   0  11  13       22.19       14.14     20.81 o 
   1  11  13       20.83       23.38     21.45 o 
   2  11  13      115.25      101.47     29.36 o 
   3  11  13       43.59       49.70     22.49 o 
   4  11  13       52.52      116.72     30.24 o 
   5  11  13       47.48       93.44     28.53 o 
  -4  12  13       43.65       88.64     56.06 o 
  -3  12  13       13.88       44.82     51.76 o 
  -2  12  13       11.38       31.15     26.18 o 
  -1  12  13        4.16       11.07     19.07 o 
   0  12  13        7.99       -0.72     19.35 o 
   1  12  13        6.60       -0.05     18.75 o 
   2  12  13        0.44       -4.21     14.92 o 
   3  12  13       32.81       58.98     23.93 o 
   4  12  13        6.91       38.83     25.14 o 
  -3  13  13       13.79      -26.46     44.32 o 
  -2  13  13        3.73      -43.66     43.83 o 
  -1  13  13       23.59       41.43     27.29 o 
   0  13  13       19.09       15.57     22.15 o 
   1  13  13       31.24       40.95     24.38 o 
   2  13  13        0.50        4.28     20.13 o 
  -9   0  14       13.47       15.55     26.13 o 
  -8   0  14        1.33        0.33     26.13 o 
  -7   0  14      173.42      200.94     53.09 o 
  -6   0  14     1627.45     1802.98    113.95 o 
  -5   0  14       24.13       23.65     22.45 o 
  -4   0  14      223.44      217.89     33.27 o 
  -3   0  14        8.98       14.53     18.75 o 
  -2   0  14     2094.85     2090.24     62.00 o 
  -1   0  14     1481.65     1335.19     90.96 o 
   0   0  14     1829.33     1968.11     43.49 o 
   1   0  14      113.92      100.57     14.41 o 
   3   0  14      504.88      604.48     41.67 o 
   4   0  14       70.59       57.71     23.84 o 
   5   0  14      145.60      109.48     44.82 o 
   6   0  14       33.25       52.59     35.89 o 
   7   0  14      772.34      933.91     91.12 o 
   8   0  14        0.08       16.37     28.11 o 
  -9   1  14        3.85       26.32     21.49 o 
  -8   1  14        0.26        6.57     18.18 o 
  -7   1  14       77.62       80.30     28.26 o 
  -6   1  14      226.32      205.72     30.90 o 
  -5   1  14     1010.84     1054.98     50.34 o 
  -4   1  14        7.50        8.37     15.90 o 
  -3   1  14      481.65      435.21     25.32 o 
  -2   1  14      207.13      228.91     18.74 o 
  -1   1  14       73.90       80.50     11.73 o 
   0   1  14       31.67       38.50      8.91 o 
   1   1  14      205.86      215.95     11.97 o 
   2   1  14      559.50      572.96     22.84 o 
   3   1  14       22.30       35.64     12.42 o 
   4   1  14        3.92       -9.60     15.89 o 
   5   1  14       27.90       45.11     19.53 o 
   6   1  14        0.28       21.21     27.54 o 
   7   1  14        2.37        4.68     20.40 o 
   8   1  14        1.11       40.08     28.69 o 
  -9   2  14        6.24       -4.20     19.51 o 
  -8   2  14       14.38       34.16     21.27 o 
  -7   2  14        2.84        0.92     19.62 o 
  -6   2  14        2.42       11.19     16.67 o 
  -5   2  14      616.07      650.35     42.33 o 
  -4   2  14        3.55        3.98     15.18 o 
  -3   2  14      780.75      698.13     37.41 o 
  -2   2  14        8.61       19.76     13.08 o 
  -1   2  14       99.75       93.10     15.31 o 
   0   2  14      625.89      602.14     23.55 o 
   1   2  14      127.44      103.23     13.32 o 
   2   2  14       41.52       60.75     12.25 o 
   3   2  14      183.94      205.50     21.32 o 
   4   2  14       51.20       53.19     16.80 o 
   5   2  14      124.58      163.29     27.00 o 
   6   2  14       86.78       86.06     23.32 o 
   7   2  14      157.52      223.65     39.23 o 
   8   2  14        4.23      126.52     38.70 o 
  -9   3  14        1.00       -4.14     17.17 o 
  -8   3  14       85.84       99.71     25.43 o 
  -7   3  14        6.15       14.05     18.64 o 
  -6   3  14      199.33      134.54     27.79 o 
  -5   3  14        0.33      -15.60     23.05 o 
  -4   3  14      260.00      239.90     28.08 o 
  -3   3  14      187.66      180.13     24.31 o 
  -2   3  14      101.80       73.27     16.23 o 
  -1   3  14        0.00       -0.52     10.73 o 
   0   3  14      159.66      155.31     15.70 o 
   1   3  14      100.17      103.43     13.40 o 
   2   3  14       63.53       46.18     15.10 o 
   3   3  14       39.10       46.70     15.98 o 
   4   3  14        7.78       -9.32     13.94 o 
   5   3  14      544.91      557.31     32.68 o 
   6   3  14       41.44       41.59     19.91 o 
   7   3  14        2.58       82.19     31.09 o 
   8   3  14        3.86      110.14     33.24 o 
  -8   4  14       12.93       37.63     19.83 o 
  -7   4  14      492.02      475.81     44.00 o 
  -6   4  14       37.69       66.30     21.87 o 
  -5   4  14       29.38       22.56     19.40 o 
  -4   4  14        4.61       12.35     16.35 o 
  -3   4  14        7.93       40.17     18.45 o 
  -2   4  14        7.02        2.01     10.69 o 
  -1   4  14       16.27       30.91     10.59 o 
   0   4  14        4.53       -2.51     10.48 o 
   1   4  14      455.67      453.58     22.07 o 
   2   4  14      609.03      547.68     30.73 o 
   3   4  14       21.20       12.29     15.23 o 
   4   4  14      721.31      727.88     37.09 o 
   5   4  14        1.02       -2.24     13.32 o 
   6   4  14        2.83       25.74     44.65 o 
   7   4  14       58.45      115.30     48.37 o 
  -8   5  14       31.59       48.46     21.55 o 
  -7   5  14        4.63        8.03     17.36 o 
  -6   5  14        6.31       -8.26     14.26 o 
  -5   5  14       11.20        3.30     14.53 o 
  -4   5  14      282.21      280.58     26.69 o 
  -3   5  14      238.18      292.26     24.76 o 
  -2   5  14       20.49       19.15     12.15 o 
  -1   5  14      242.88      246.14     17.69 o 
   0   5  14       91.09       63.96     15.01 o 
   1   5  14      325.12      400.88     30.69 o 
   2   5  14     1846.90     1754.77     78.44 o 
   3   5  14       10.81       10.77     17.26 o 
   4   5  14      253.65      242.30     27.76 o 
   5   5  14      186.02      188.68     29.12 o 
   6   5  14       92.57       65.91     27.47 o 
   7   5  14        0.29       -9.10     32.41 o 
  -8   6  14       30.33       40.24     27.28 o 
  -7   6  14       34.54       32.58     18.85 o 
  -6   6  14       79.28       50.91     18.79 o 
  -5   6  14        0.64       10.26     15.42 o 
  -4   6  14       21.53       16.16     15.21 o 
  -3   6  14       58.04       53.33     17.06 o 
  -2   6  14        2.60       16.44     13.21 o 
  -1   6  14      217.93      238.81     21.93 o 
   0   6  14        0.73        0.49     14.38 o 
   1   6  14       64.28       60.48     20.29 o 
   2   6  14      308.66      315.96     28.37 o 
   3   6  14      247.39      249.05     27.87 o 
   4   6  14        0.32       19.95     19.07 o 
   5   6  14        1.33       11.50     19.69 o 
   6   6  14       31.10       15.80     23.52 o 
   7   6  14        0.13       14.06     36.71 o 
  -7   7  14      432.93      390.76     44.65 o 
  -6   7  14      109.58      132.15     25.40 o 
  -5   7  14        2.04        6.05     14.52 o 
  -4   7  14        0.47       -0.84     13.56 o 
  -3   7  14        1.73        1.24     14.13 o 
  -2   7  14      310.90      328.44     25.65 o 
  -1   7  14        9.24       15.05     17.10 o 
   0   7  14       36.43       34.07     18.41 o 
   1   7  14      245.39      291.66     30.83 o 
   2   7  14       21.91        5.12     17.97 o 
   3   7  14       70.54       61.82     23.56 o 
   4   7  14        2.20       -3.01     19.00 o 
   5   7  14      158.33      176.27     37.50 o 
   6   7  14        0.68        8.64     23.40 o 
   7   7  14       18.58       55.61     28.04 o 
  -7   8  14       20.24       12.79     25.29 o 
  -6   8  14        0.20       -6.47     15.82 o 
  -5   8  14        0.09      -11.44     13.35 o 
  -4   8  14        1.96       -7.00     12.52 o 
  -3   8  14        0.44        2.31     13.23 o 
  -2   8  14      112.61       96.73     23.00 o 
  -1   8  14       47.15       65.11     26.47 o 
   0   8  14       20.30       27.96     19.16 o 
   1   8  14       38.28       61.03     21.22 o 
   2   8  14      164.42      196.86     28.23 o 
   3   8  14      112.76       94.47     29.05 o 
   4   8  14        0.10        4.70     21.24 o 
   5   8  14       51.99       62.33     28.40 o 
   6   8  14       24.76       48.11     27.56 o 
  -7   9  14       47.47       28.74     28.35 o 
  -6   9  14        1.94        6.31     22.55 o 
  -5   9  14       24.20       10.13     16.23 o 
  -4   9  14      122.57       98.57     21.58 o 
  -3   9  14       13.41        9.19     16.47 o 
  -2   9  14        1.90       15.41     19.57 o 
  -1   9  14      171.91      185.14     56.39 o 
   0   9  14       36.40       46.83     23.47 o 
   1   9  14      157.44      165.87     26.94 o 
   2   9  14       63.58       74.42     21.56 o 
   3   9  14        0.40       10.50     19.70 o 
   4   9  14        0.09        3.54     19.69 o 
   5   9  14      134.99      121.84     34.14 o 
   6   9  14       28.43       28.50     24.51 o 
  -6  10  14        0.08        7.93     24.33 o 
  -5  10  14       12.30        9.29     21.34 o 
  -4  10  14        9.60       -6.68     17.58 o 
  -3  10  14        4.25       -0.09     20.06 o 
  -2  10  14       50.52       59.12     28.53 o 
  -1  10  14      210.67      172.22     37.28 o 
   0  10  14        1.01       -9.03     18.71 o 
   1  10  14        0.32       10.62     21.21 o 
   2  10  14       44.36      127.69     40.12 o 
   3  10  14        5.53       11.12     18.11 o 
   4  10  14       88.19      105.58     33.57 o 
   5  10  14       11.25        7.67     23.99 o 
  -5  11  14       13.63        7.86     29.68 o 
  -4  11  14       81.56      155.29     61.52 o 
  -3  11  14       46.49       72.49     32.46 o 
  -2  11  14       14.08       29.42     25.66 o 
  -1  11  14       38.88       69.67     28.93 o 
   0  11  14        9.39       11.98     32.75 o 
   1  11  14       44.47       39.89     24.09 o 
   2  11  14      155.25      153.74     34.91 o 
   3  11  14       28.30       48.36     23.26 o 
   4  11  14        0.18        4.96     15.88 o 
  -4  12  14       17.87       46.14     51.60 o 
  -3  12  14        0.37      -19.33     20.42 o 
  -2  12  14        0.81      -12.20     20.62 o 
  -1  12  14        0.37        0.49     20.55 o 
   0  12  14       30.57       48.36     24.54 o 
   1  12  14       32.15       27.09     21.69 o 
   2  12  14      132.35      149.43     33.90 o 
   3  12  14       30.28       54.21     21.70 o 
  -3  13  14        4.70       17.53     48.95 o 
  -2  13  14       19.99       24.55     27.07 o 
  -1  13  14       53.97       82.16     30.58 o 
   0  13  14        8.81       12.60     38.86 o 
   1  13  14        0.70       25.77     23.56 o 
   2  13  14       75.33      109.57     32.05 o 
  -9   1  15       11.01       37.43     23.80 o 
  -8   1  15       10.10       22.72     21.10 o 
  -7   1  15        0.35       12.21     20.70 o 
  -6   1  15        7.62        6.85     18.02 o 
  -5   1  15      363.40      308.38     33.00 o 
  -4   1  15      427.54      388.14     32.98 o 
  -3   1  15      205.86      213.96     21.58 o 
  -2   1  15        0.13       -0.79     10.97 o 
  -1   1  15       58.29       34.49     10.71 o 
   0   1  15       82.68       87.76     11.03 o 
   1   1  15       27.17       16.23     10.01 o 
   2   1  15        0.68        4.82      9.71 o 
   3   1  15       19.47       12.05     13.92 o 
   4   1  15      125.00      135.13     25.68 o 
   5   1  15       28.44       19.15     17.70 o 
   6   1  15      377.99      393.96     48.00 o 
   7   1  15       26.07       26.64     39.86 o 
   8   1  15       45.56       78.24     30.51 o 
  -9   2  15       16.15       20.31     71.11 o 
  -8   2  15       59.12       74.27     27.71 o 
  -7   2  15       50.61       36.06     19.45 o 
  -6   2  15      460.44      474.94     41.24 o 
  -5   2  15      146.28      167.55     28.82 o 
  -4   2  15       58.89       56.65     20.13 o 
  -3   2  15        1.99       -0.33     15.27 o 
  -2   2  15      404.14      415.66     26.17 o 
  -1   2  15      119.74      181.29     18.69 o 
   0   2  15       25.37       23.55     11.88 o 
   1   2  15      146.48      133.77     14.97 o 
   2   2  15       32.14       47.42     12.70 o 
   3   2  15       11.08       15.80     13.69 o 
   4   2  15      375.00      402.29     34.87 o 
   5   2  15      143.93      159.17     26.96 o 
   6   2  15       15.16       39.21     27.57 o 
   7   2  15       56.13       84.83     26.53 o 
   8   2  15        0.16       88.48     33.41 o 
  -8   3  15        3.27      -11.49     13.08 o 
  -7   3  15      101.35       98.30     26.28 o 
  -6   3  15      442.28      402.54     45.69 o 
  -5   3  15      248.90      218.78     31.37 o 
  -4   3  15       51.52       69.67     22.18 o 
  -3   3  15       69.58       77.29     20.48 o 
  -2   3  15        1.73       -0.53     12.91 o 
  -1   3  15       61.05       61.89     15.24 o 
   0   3  15      148.93      164.13     16.52 o 
   1   3  15      293.56      286.94     19.56 o 
   2   3  15      585.57      553.30     29.88 o 
   3   3  15        3.24        3.44     14.51 o 
   4   3  15       12.74       23.58     16.47 o 
   5   3  15      148.21      200.61     28.99 o 
   6   3  15       41.96       65.14     22.47 o 
   7   3  15       10.19       95.09     33.74 o 
  -8   4  15       22.30       29.54     18.69 o 
  -7   4  15       39.27       35.12     21.31 o 
  -6   4  15      117.10       97.61     25.34 o 
  -5   4  15       32.06       24.86     20.04 o 
  -4   4  15      257.60      249.06     30.20 o 
  -3   4  15       16.36       13.31     16.47 o 
  -2   4  15       92.85       77.14     14.62 o 
  -1   4  15       43.42       37.96     14.58 o 
   0   4  15      112.74      133.93     17.38 o 
   1   4  15      683.94      674.63     33.72 o 
   2   4  15      220.48      256.51     24.69 o 
   3   4  15      101.69       85.52     20.37 o 
   4   4  15      442.13      432.31     31.91 o 
   5   4  15        6.56        1.79     17.37 o 
   6   4  15        3.99       26.05     47.63 o 
   7   4  15        2.84       22.12     20.10 o 
  -8   5  15      101.11      108.92     26.80 o 
  -7   5  15       61.73       47.99     20.44 o 
  -6   5  15      112.06      109.63     23.49 o 
  -5   5  15        1.03       -0.39     14.45 o 
  -4   5  15        1.09        5.94     15.05 o 
  -3   5  15      113.13      139.17     20.63 o 
  -2   5  15     1182.53     1233.03     35.47 o 
  -1   5  15        1.79        7.34     13.38 o 
   0   5  15       10.66       -0.15     11.80 o 
   1   5  15       65.25       42.77     19.29 o 
   2   5  15     1968.18     1768.16     67.46 o 
   3   5  15     1039.29     1027.33     43.37 o 
   4   5  15       35.42       38.78     18.23 o 
   5   5  15       29.15       20.89     15.84 o 
   6   5  15        0.13       22.70     19.93 o 
   7   5  15        9.10       77.58     54.16 o 
  -8   6  15       32.19       31.86     22.14 o 
  -7   6  15       45.91       55.94     20.07 o 
  -6   6  15       39.75       34.87     17.92 o 
  -5   6  15        7.11        0.98     14.29 o 
  -4   6  15       99.85      102.77     20.50 o 
  -3   6  15       56.02       64.37     17.42 o 
  -2   6  15      122.86      119.29     22.93 o 
  -1   6  15        3.73       -8.04     13.11 o 
   0   6  15       24.95       40.67     19.04 o 
   1   6  15      244.05      224.82     27.94 o 
   2   6  15      158.18      141.71     23.35 o 
   3   6  15      156.59      147.26     24.57 o 
   4   6  15      172.13      172.77     25.70 o 
   5   6  15      249.43      222.89     39.58 o 
   6   6  15       37.42       46.70     25.19 o 
   7   6  15        5.57       10.25     37.05 o 
  -7   7  15       54.21       70.93     22.59 o 
  -6   7  15       42.13       62.11     21.08 o 
  -5   7  15       88.54      148.29     24.64 o 
  -4   7  15       60.92       59.37     18.46 o 
  -3   7  15       68.02       69.73     18.79 o 
  -2   7  15      116.54       96.72     23.22 o 
  -1   7  15        6.62       37.57     18.93 o 
   0   7  15      502.09      480.06     36.16 o 
   1   7  15      100.39       78.85     21.73 o 
   2   7  15        0.13       -7.35     16.59 o 
   3   7  15      109.16       86.29     21.87 o 
   4   7  15       23.46       35.54     21.15 o 
   5   7  15        2.20        3.27     20.35 o 
   6   7  15        1.61       -0.47     22.24 o 
  -7   8  15        0.54       -9.16     23.74 o 
  -6   8  15       27.32       26.75     19.25 o 
  -5   8  15       28.95       18.17     16.25 o 
  -4   8  15        9.06       12.77     15.88 o 
  -3   8  15      361.11      379.82     35.84 o 
  -2   8  15      103.49       81.53     31.01 o 
  -1   8  15        1.59       25.15     23.15 o 
   0   8  15      196.11      182.15     27.84 o 
   1   8  15      169.94      200.51     28.49 o 
   2   8  15       88.28      123.45     24.11 o 
   3   8  15       34.13       55.36     21.38 o 
   4   8  15       27.44       44.49     24.40 o 
   5   8  15      105.54       98.57     53.09 o 
   6   8  15       12.69       47.87     27.10 o 
  -6   9  15        5.78      -17.32     19.97 o 
  -5   9  15       59.36       82.24     22.26 o 
  -4   9  15       28.04        4.73     18.15 o 
  -3   9  15        7.70       14.06     24.33 o 
  -2   9  15       52.41       51.21     25.67 o 
  -1   9  15        0.68        4.35     19.25 o 
   0   9  15      102.96       68.55     26.63 o 
   1   9  15       10.06       40.29     18.86 o 
   2   9  15       61.41       62.74     20.35 o 
   3   9  15        0.25       11.00     17.98 o 
   4   9  15       63.41       50.94     26.51 o 
   5   9  15       14.31        8.11     23.64 o 
  -6  10  15        2.95        3.03     23.87 o 
  -5  10  15        3.25       13.47     19.74 o 
  -4  10  15      208.18      256.05     57.06 o 
  -3  10  15        0.24        5.08     21.56 o 
  -2  10  15        0.75        0.82     21.34 o 
  -1  10  15       54.25       74.37     27.77 o 
   0  10  15        0.12       16.90     21.61 o 
   1  10  15       81.51       91.23     29.59 o 
   2  10  15       22.56       37.48     18.11 o 
   3  10  15       18.56       67.29     29.85 o 
   4  10  15       63.77       79.09     33.15 o 
   5  10  15       11.79       44.72     27.17 o 
  -5  11  15       19.68       30.26     49.12 o 
  -4  11  15       31.00       43.13     28.12 o 
  -3  11  15       60.46       96.42     32.04 o 
  -2  11  15       42.51       45.79     27.61 o 
  -1  11  15        8.52       34.44     24.60 o 
   0  11  15       20.37       55.26     28.41 o 
   1  11  15       67.64       42.86     38.86 o 
   2  11  15       85.99       63.58     25.46 o 
   3  11  15        0.03       12.47     16.95 o 
   4  11  15       20.75       36.34     20.44 o 
  -4  12  15       19.06      -30.76     43.83 o 
  -3  12  15        2.78       -6.13     19.52 o 
  -2  12  15       24.74       19.09     24.76 o 
  -1  12  15        0.27      -11.63     18.79 o 
   0  12  15        1.95       -5.65     17.35 o 
   1  12  15        0.87       20.44     21.08 o 
   2  12  15       83.83      119.66     30.91 o 
   3  12  15       41.03       51.54     22.53 o 
  -2  13  15        0.80        4.28     24.30 o 
  -1  13  15       20.64       23.56     24.08 o 
   0  13  15       79.35      120.58     33.74 o 
   1  13  15        8.85       34.56     31.34 o 
  -8   0  16        0.06       27.62     27.78 o 
  -7   0  16        6.14       -5.29     25.80 o 
  -6   0  16      102.52      120.40     43.50 o 
  -5   0  16      581.76      594.47     49.35 o 
  -4   0  16        9.07      -11.06     25.30 o 
  -3   0  16        5.81       -5.76     26.21 o 
  -2   0  16      149.02      145.22     24.88 o 
  -1   0  16      437.06      401.91     39.05 o 
   0   0  16     1397.50     1569.11     42.61 o 
   1   0  16       42.53       61.86     22.97 o 
   2   0  16       21.63        5.78     20.62 o 
   3   0  16        7.17        3.75     19.74 o 
   4   0  16      104.40       87.16     34.23 o 
   5   0  16       31.93       18.69     33.74 o 
   6   0  16       25.63       29.44     37.05 o 
   7   0  16      285.68      291.90     64.33 o 
  -8   1  16        1.63        3.78     21.17 o 
  -7   1  16       11.27      -15.69     15.69 o 
  -6   1  16      344.57      350.49     36.79 o 
  -5   1  16       48.14       70.51     23.46 o 
  -4   1  16        0.81        6.77     17.20 o 
  -3   1  16        5.57       17.84     14.35 o 
  -2   1  16       62.72       74.76     15.70 o 
  -1   1  16      399.81      412.51     19.84 o 
   0   1  16      440.50      419.40     17.85 o 
   1   1  16        7.70       25.91     11.18 o 
   2   1  16        0.36        8.61     13.87 o 
   3   1  16       57.11       56.67     16.78 o 
   4   1  16        4.81       -6.13     18.19 o 
   5   1  16       65.67       61.52     27.60 o 
   6   1  16       14.37       -5.36     21.76 o 
   7   1  16       46.54       78.00     29.38 o 
  -8   2  16       10.43       14.55     17.93 o 
  -7   2  16        4.07        6.89     15.54 o 
  -6   2  16      137.49      162.66     29.43 o 
  -5   2  16      240.11      245.07     32.61 o 
  -4   2  16       22.36       16.43     18.07 o 
  -3   2  16        5.09        8.22     16.60 o 
  -2   2  16       93.59       88.46     19.65 o 
  -1   2  16     2097.86     2132.43     47.92 o 
   0   2  16      372.71      392.01     21.95 o 
   1   2  16       11.14       14.68     11.66 o 
   2   2  16       26.09       29.16     12.35 o 
   3   2  16       30.67       56.05     21.55 o 
   4   2  16       66.21       46.02     21.05 o 
   5   2  16       51.84       68.14     22.33 o 
   6   2  16        1.82        6.77     22.93 o 
   7   2  16       80.45      118.45     32.37 o 
  -8   3  16       18.47       25.21     17.24 o 
  -7   3  16       14.88       13.85     19.04 o 
  -6   3  16      178.18      214.41     32.29 o 
  -5   3  16       75.21       61.49     22.58 o 
  -4   3  16      460.31      444.16     36.04 o 
  -3   3  16       26.99       49.33     19.32 o 
  -2   3  16       42.55       26.41     15.64 o 
  -1   3  16      234.27      214.48     21.18 o 
   0   3  16      306.83      291.39     20.53 o 
   1   3  16       86.51       93.22     15.14 o 
   2   3  16       26.25       42.56     16.72 o 
   3   3  16      239.94      218.83     24.23 o 
   4   3  16        8.30        5.26     18.70 o 
   5   3  16       19.83       36.86     20.41 o 
   6   3  16        6.57       32.90     19.48 o 
   7   3  16       13.22       35.06     28.94 o 
  -8   4  16        3.65       10.35     19.43 o 
  -7   4  16      199.59      213.53     34.29 o 
  -6   4  16       87.66       72.13     23.29 o 
  -5   4  16      206.06      188.26     29.71 o 
  -4   4  16       94.61       93.70     23.83 o 
  -3   4  16       38.15       21.84     18.14 o 
  -2   4  16      198.01      190.33     18.38 o 
  -1   4  16        0.03       13.62     13.24 o 
   0   4  16      301.21      256.84     21.38 o 
   1   4  16      276.81      298.54     26.09 o 
   2   4  16       22.67       36.66     17.76 o 
   3   4  16       80.71       79.37     20.90 o 
   4   4  16     1162.15     1143.23     45.33 o 
   5   4  16        1.53      -11.79     16.17 o 
   6   4  16       41.23       41.50     24.16 o 
   7   4  16        8.87       34.56     23.12 o 
  -8   5  16        5.82        6.28     18.69 o 
  -7   5  16        0.07      -12.94     15.17 o 
  -6   5  16       27.13       24.98     20.24 o 
  -5   5  16       52.21       70.81     19.63 o 
  -4   5  16       18.63       11.05     15.71 o 
  -3   5  16       19.52       13.20     14.24 o 
  -2   5  16        0.05       -4.31     14.46 o 
  -1   5  16       77.96       86.65     17.93 o 
   0   5  16      202.70      195.68     26.44 o 
   1   5  16        6.05       15.95     17.96 o 
   2   5  16       20.59       31.98     18.05 o 
   3   5  16      412.02      398.41     31.02 o 
   4   5  16       36.03       38.61     17.65 o 
   5   5  16       14.94       28.60     23.56 o 
   6   5  16        1.86       42.18     23.09 o 
   7   5  16        3.75       39.03     43.99 o 
  -8   6  16       71.23       61.30     23.84 o 
  -7   6  16        2.79      -15.16     15.16 o 
  -6   6  16       23.01       18.46     17.31 o 
  -5   6  16       16.38       -1.54     14.93 o 
  -4   6  16        0.93       -6.56     13.53 o 
  -3   6  16      522.83      572.72     33.20 o 
  -2   6  16        0.87        0.33     16.44 o 
  -1   6  16        4.90       13.80     15.14 o 
   0   6  16        8.62       15.51     17.06 o 
   1   6  16      362.81      384.04     34.05 o 
   2   6  16      191.45      219.74     27.00 o 
   3   6  16       72.45       45.78     19.24 o 
   4   6  16       54.79       40.96     19.38 o 
   5   6  16        5.32       50.57     21.09 o 
   6   6  16       15.68       70.05     30.16 o 
  -7   7  16       24.07       46.04     20.62 o 
  -6   7  16        3.48        1.62     15.78 o 
  -5   7  16       25.39       34.60     17.21 o 
  -4   7  16        1.96       -0.31     14.10 o 
  -3   7  16      153.93      159.08     27.50 o 
  -2   7  16        2.57       18.35     17.30 o 
  -1   7  16       29.37        6.76     21.06 o 
   0   7  16       19.21       18.33     18.45 o 
   1   7  16      445.70      488.52     37.89 o 
   2   7  16      676.85      579.27     40.68 o 
   3   7  16       76.30       78.09     21.93 o 
   4   7  16      367.85      371.04     38.51 o 
   5   7  16        3.07       17.69     26.62 o 
   6   7  16        3.91       41.84     44.32 o 
  -7   8  16       14.74       37.27     27.18 o 
  -6   8  16       29.77       58.90     21.20 o 
  -5   8  16       44.86       41.13     18.22 o 
  -4   8  16        5.44       27.42     18.98 o 
  -3   8  16       31.99       14.67     17.76 o 
  -2   8  16       52.48       69.64     27.81 o 
  -1   8  16      106.68       82.89     28.33 o 
   0   8  16        9.47       27.36     17.55 o 
   1   8  16        0.08       -0.33     14.91 o 
   2   8  16        0.05        4.93     17.70 o 
   3   8  16        1.13       23.20     19.48 o 
   4   8  16       16.55       -1.52     20.89 o 
   5   8  16       31.45       57.07     38.67 o 
   6   8  16        9.48       56.55     44.94 o 
  -6   9  16        0.69       -3.70     16.01 o 
  -5   9  16        2.36       -0.17     17.62 o 
  -4   9  16       96.40       87.94     25.09 o 
  -3   9  16       28.23       30.30     26.79 o 
  -2   9  16        1.20        1.00     37.54 o 
  -1   9  16        9.55       -8.51     19.58 o 
   0   9  16        8.26       27.77     22.63 o 
   1   9  16      156.11      194.41     29.41 o 
   2   9  16      126.29      113.58     25.43 o 
   3   9  16        0.09        3.99     19.24 o 
   4   9  16        4.85       12.58     22.97 o 
   5   9  16        2.19       40.96     27.49 o 
  -6  10  16        1.39        4.98     31.16 o 
  -5  10  16        0.50        8.47     19.44 o 
  -4  10  16       80.15      128.60     36.47 o 
  -3  10  16       11.92        9.81     23.04 o 
  -2  10  16       35.77       -9.67     20.77 o 
  -1  10  16        3.29        0.09     20.80 o 
   0  10  16       34.82       64.50     28.53 o 
   1  10  16       53.57       80.42     28.87 o 
   2  10  16       77.92       84.57     22.85 o 
   3  10  16       51.78       77.80     21.13 o 
   4  10  16        2.48       50.39     46.80 o 
  -5  11  16       85.58      118.91     62.51 o 
  -4  11  16        9.66       35.43     26.38 o 
  -3  11  16        0.07        2.28     24.94 o 
  -2  11  16        5.09      -16.54     20.69 o 
  -1  11  16        0.21       -8.88     19.91 o 
   0  11  16      233.99      173.34     75.33 o 
   1  11  16       10.34       21.68     21.68 o 
   2  11  16        0.00       17.77     22.24 o 
   3  11  16        0.01       37.08     33.34 o 
   4  11  16       16.02       53.42     22.17 o 
  -4  12  16       79.01       68.47     58.88 o 
  -3  12  16        1.15      -18.26     18.26 o 
  -2  12  16        0.47       -8.49     21.97 o 
  -1  12  16       45.46       30.56     26.97 o 
   0  12  16       32.62       49.96     25.25 o 
   1  12  16       71.78       90.38     57.14 o 
   2  12  16       42.55       45.10     22.80 o 
  -1  13  16       24.27       38.85     26.59 o 
   0  13  16        0.12       25.94     25.29 o 
  -8   1  17       56.68       89.06     27.99 o 
  -7   1  17       48.25       52.16     24.31 o 
  -6   1  17       18.65       42.05     20.96 o 
  -5   1  17      370.89      377.92     36.94 o 
  -4   1  17       10.52       27.51     19.34 o 
  -3   1  17        0.65        3.34     14.17 o 
  -2   1  17       90.29       85.05     16.74 o 
  -1   1  17      450.87      417.92     20.74 o 
   0   1  17        3.46       -1.81     11.25 o 
   1   1  17       43.82       43.72     13.34 o 
   2   1  17      151.69      137.34     19.71 o 
   3   1  17      107.20      140.61     25.78 o 
   4   1  17      154.32      155.83     32.87 o 
   5   1  17      171.44      120.12     32.87 o 
   6   1  17       52.72       83.22     29.62 o 
   7   1  17      155.85      222.01     43.26 o 
  -8   2  17        1.69        0.42     16.35 o 
  -7   2  17       48.58       38.30     19.66 o 
  -6   2  17      120.53      133.21     27.97 o 
  -5   2  17       29.52       24.71     20.02 o 
  -4   2  17      498.09      562.95     39.69 o 
  -3   2  17       11.12       -1.36     16.84 o 
  -2   2  17       67.16       65.63     17.97 o 
  -1   2  17        1.07        1.25     12.34 o 
   0   2  17      289.27      303.86     21.29 o 
   1   2  17      271.57      278.32     19.89 o 
   2   2  17      228.70      223.24     23.12 o 
   3   2  17       79.99       86.87     24.08 o 
   4   2  17      313.23      317.40     33.35 o 
   5   2  17        9.10       11.03     16.87 o 
   6   2  17       59.78      102.63     33.53 o 
   7   2  17       61.30       84.28     30.14 o 
  -8   3  17        0.88        1.47     14.72 o 
  -7   3  17      119.75      111.93     28.62 o 
  -6   3  17       23.96       16.55     19.70 o 
  -5   3  17      119.82      104.40     25.33 o 
  -4   3  17      184.36      179.28     28.10 o 
  -3   3  17        1.06       -7.64     15.82 o 
  -2   3  17      219.94      241.98     24.01 o 
  -1   3  17       42.34       24.42     14.78 o 
   0   3  17      166.90      139.42     17.76 o 
   1   3  17       71.56       63.27     14.93 o 
   2   3  17       92.50       93.80     19.86 o 
   3   3  17      272.71      261.78     32.22 o 
   4   3  17        0.31       -5.44     17.89 o 
   5   3  17       35.48       31.08     19.74 o 
   6   3  17       95.08      120.71     26.99 o 
   7   3  17      110.83      158.60     48.62 o 
  -8   4  17       62.79       75.97     25.56 o 
  -7   4  17      201.65      196.27     41.88 o 
  -6   4  17        0.56       25.44     19.57 o 
  -5   4  17       51.83       57.94     22.70 o 
  -4   4  17        0.23        4.02     18.10 o 
  -3   4  17       17.41       19.81     17.24 o 
  -2   4  17       83.63       57.53     18.55 o 
  -1   4  17       58.08       64.95     18.01 o 
   0   4  17      146.22      173.69     20.31 o 
   1   4  17       43.83       52.42     18.34 o 
   2   4  17      246.11      261.70     26.28 o 
   3   4  17      173.69      174.90     24.41 o 
   4   4  17      173.47      201.52     31.45 o 
   5   4  17        6.58        1.76     17.89 o 
   6   4  17        3.75       13.77     27.78 o 
   7   4  17        0.91       65.16     30.60 o 
  -8   5  17       61.93       72.47     23.60 o 
  -7   5  17       57.33       47.86     20.71 o 
  -6   5  17       16.65       17.72     19.70 o 
  -5   5  17       35.87       30.67     20.78 o 
  -4   5  17       36.97       46.68     16.66 o 
  -3   5  17       26.74       27.17     15.64 o 
  -2   5  17        2.89       -3.63     15.31 o 
  -1   5  17        3.05       -4.49     13.41 o 
   0   5  17        5.40       18.82     25.58 o 
   1   5  17      326.43      300.85     31.08 o 
   2   5  17      133.53      125.21     23.44 o 
   3   5  17      396.86      414.52     32.52 o 
   4   5  17        0.10       -7.48     14.56 o 
   5   5  17       10.14       15.86     22.84 o 
   6   5  17        0.10       44.15     23.14 o 
   7   5  17        0.01       90.04     28.12 o 
  -7   6  17       16.78       38.90     20.35 o 
  -6   6  17       94.24       86.78     21.86 o 
  -5   6  17        0.16       -7.95     14.02 o 
  -4   6  17       22.08       13.21     14.94 o 
  -3   6  17      113.49      110.43     24.58 o 
  -2   6  17      141.78      179.12     27.16 o 
  -1   6  17        6.35        1.42     17.71 o 
   0   6  17      821.20      777.06     44.84 o 
   1   6  17     1732.50     1699.73     60.96 o 
   2   6  17     2293.65     2122.42    111.57 o 
   3   6  17      112.72      109.39     22.89 o 
   4   6  17       18.91       37.98     19.62 o 
   5   6  17       83.05       86.35     34.28 o 
   6   6  17        0.20       29.63     28.12 o 
  -7   7  17       38.56       65.19     23.07 o 
  -6   7  17       27.09        9.18     17.65 o 
  -5   7  17        1.25       -7.20     14.26 o 
  -4   7  17       68.40       50.12     21.45 o 
  -3   7  17      351.23      400.18     36.64 o 
  -2   7  17      234.70      243.05     30.44 o 
  -1   7  17       21.13       29.88     24.01 o 
   0   7  17       17.87       27.19     18.93 o 
   1   7  17      191.49      221.12     30.62 o 
   2   7  17       28.37       39.88     20.34 o 
   3   7  17      136.23      134.33     24.47 o 
   4   7  17        2.53       -3.86     16.37 o 
   5   7  17        5.72        1.76     20.65 o 
   6   7  17       10.29       28.71     61.19 o 
  -7   8  17        3.49      -14.65     16.45 o 
  -6   8  17       26.95       30.13     19.12 o 
  -5   8  17       21.98       12.15     19.35 o 
  -4   8  17       50.10       17.85     18.96 o 
  -3   8  17       21.49       31.07     18.67 o 
  -2   8  17       34.68       -2.00     20.74 o 
  -1   8  17       30.93       36.81     24.50 o 
   0   8  17       78.99      123.72     25.80 o 
   1   8  17      256.92      246.67     31.88 o 
   2   8  17        6.61       -3.99     16.66 o 
   3   8  17       12.91      -10.35     16.33 o 
   4   8  17        0.29       36.01     20.12 o 
   5   8  17       25.09       48.46     28.85 o 
  -6   9  17        0.69       11.55     19.99 o 
  -5   9  17       36.97       35.33     23.37 o 
  -4   9  17       23.89       14.67     19.90 o 
  -3   9  17        0.30       -4.45     23.36 o 
  -2   9  17       33.96       53.93     27.23 o 
  -1   9  17       25.61       27.91     24.26 o 
   0   9  17       25.88        9.39     20.23 o 
   1   9  17      203.18      222.41     31.20 o 
   2   9  17       18.17       28.35     18.11 o 
   3   9  17       51.18       74.68     24.23 o 
   4   9  17        6.94       22.73     20.48 o 
   5   9  17        0.01       23.09     27.93 o 
  -5  10  17        0.37      -10.54     16.84 o 
  -4  10  17       21.87       32.09     29.69 o 
  -3  10  17        6.05       12.32     33.57 o 
  -2  10  17       20.91       -4.93     19.83 o 
  -1  10  17       44.51       58.44     28.59 o 
   0  10  17      169.92      166.47     38.40 o 
   1  10  17      144.54      169.70     37.04 o 
   2  10  17      102.86      184.18     31.00 o 
   3  10  17       14.58       34.77     27.59 o 
   4  10  17        8.90       47.71     42.35 o 
  -4  11  17        4.55        4.55     23.99 o 
  -3  11  17       12.70       31.15     36.88 o 
  -2  11  17        2.79       10.08     22.04 o 
  -1  11  17       45.46       61.90     27.01 o 
   0  11  17        0.16       10.98     21.34 o 
   1  11  17        3.12       18.62     49.53 o 
   2  11  17        0.19        2.54     16.75 o 
   3  11  17       16.65       34.69     35.80 o 
  -3  12  17       33.56       66.22     30.87 o 
  -2  12  17        1.26        0.13     22.95 o 
  -1  12  17        7.67        6.98     22.29 o 
   0  12  17       31.91       53.42     26.89 o 
   1  12  17      173.29      186.75     56.48 o 
   2  12  17        0.64       -5.99     17.01 o 
  -8   0  18        8.61       23.48     25.47 o 
  -7   0  18       34.57       32.41     27.78 o 
  -6   0  18      143.67      133.63     46.64 o 
  -5   0  18      879.62      893.29     59.86 o 
  -4   0  18      599.85      581.42     49.30 o 
  -3   0  18       34.53       48.83     23.78 o 
  -2   0  18      281.72      287.65     33.04 o 
  -1   0  18     2639.59     2622.01    226.58 o 
   0   0  18       15.92       30.00     21.81 o 
   1   0  18      126.07      120.11     28.37 o 
   2   0  18      137.25      196.57     33.30 o 
   3   0  18      331.09      340.19     39.32 o 
   4   0  18     1038.72     1047.19     95.42 o 
   5   0  18        0.39       31.59     36.22 o 
   6   0  18       75.72      122.38     52.59 o 
   7   0  18       21.69       50.44     35.39 o 
  -8   1  18       18.55       50.72     21.19 o 
  -7   1  18        0.28       -3.13     16.21 o 
  -6   1  18       61.27       69.64     24.28 o 
  -5   1  18        0.13        1.75     17.26 o 
  -4   1  18       19.77       10.44     18.82 o 
  -3   1  18       88.35       84.89     19.00 o 
  -2   1  18      255.74      253.88     22.68 o 
  -1   1  18       40.74       28.65     15.50 o 
   0   1  18      153.25      179.97     18.70 o 
   1   1  18      341.32      356.37     26.83 o 
   2   1  18       47.90       57.20     18.03 o 
   3   1  18       13.83       13.03     19.76 o 
   4   1  18       19.11       19.38     19.54 o 
   5   1  18       39.99       56.86     27.90 o 
   6   1  18       18.70        8.75     23.55 o 
   7   1  18        3.78        5.64     30.26 o 
  -8   2  18        1.75        8.77     30.26 o 
  -7   2  18       23.71       16.29     19.54 o 
  -6   2  18       38.52       32.65     21.40 o 
  -5   2  18      313.30      347.10     35.92 o 
  -4   2  18      209.19      202.34     29.62 o 
  -3   2  18        5.96        2.07     18.26 o 
  -2   2  18      224.26      235.52     24.89 o 
  -1   2  18       34.83       39.74     16.62 o 
   0   2  18      695.93      667.03     29.02 o 
   1   2  18        3.10       -6.56     13.17 o 
   2   2  18       11.13        0.39     20.20 o 
   3   2  18        3.51       12.33     20.98 o 
   4   2  18       20.40       12.67     20.10 o 
   5   2  18        8.30       18.07     19.05 o 
   6   2  18      105.54      127.75     35.49 o 
   7   2  18        0.01       39.81     26.51 o 
  -8   3  18        2.89       -0.28     16.42 o 
  -7   3  18      317.19      322.77     39.95 o 
  -6   3  18       54.43       38.86     22.26 o 
  -5   3  18        7.99       17.00     18.30 o 
  -4   3  18       21.06       33.70     19.78 o 
  -3   3  18        8.03       17.08     18.24 o 
  -2   3  18       18.57       32.50     18.21 o 
  -1   3  18        5.92        3.94     14.52 o 
   0   3  18       66.16       80.56     16.61 o 
   1   3  18       56.75       66.21     19.66 o 
   2   3  18      332.34      353.57     28.31 o 
   3   3  18       84.42       69.62     25.33 o 
   4   3  18       27.47        7.03     19.46 o 
   5   3  18       26.36       33.54     20.03 o 
   6   3  18        1.79       33.18     30.84 o 
   7   3  18       16.47       22.99     27.45 o 
  -8   4  18       41.52       52.43     25.02 o 
  -7   4  18        0.33      -11.80     16.60 o 
  -6   4  18       74.47       62.14     24.15 o 
  -5   4  18        0.82       -2.82     15.98 o 
  -4   4  18        5.71        0.27     16.41 o 
  -3   4  18       29.87       41.28     20.14 o 
  -2   4  18       19.04        4.86     15.90 o 
  -1   4  18       29.37       25.80     16.42 o 
   0   4  18       62.17       30.06     15.56 o 
   1   4  18       82.61       86.16     20.66 o 
   2   4  18      145.44      174.78     25.04 o 
   3   4  18      314.74      310.33     36.51 o 
   4   4  18       26.97       46.14     24.28 o 
   5   4  18        1.90      -16.46     16.46 o 
   6   4  18       21.71       30.54     19.91 o 
   7   4  18        0.21       49.95     28.94 o 
  -8   5  18        7.29      -15.05     26.81 o 
  -7   5  18      101.21       84.09     23.23 o 
  -6   5  18       67.97       58.97     24.28 o 
  -5   5  18        6.91        0.14     16.44 o 
  -4   5  18       52.29       44.71     17.86 o 
  -3   5  18      139.10      167.58     27.48 o 
  -2   5  18        0.01      -13.77     13.77 o 
  -1   5  18       17.69        8.11     15.56 o 
   0   5  18      432.94      468.68     36.84 o 
   1   5  18     2598.71     2575.32     72.25 o 
   2   5  18      585.11      535.23     40.97 o 
   3   5  18      116.68      103.98     22.21 o 
   4   5  18      124.56      139.20     31.28 o 
   5   5  18       44.63       38.84     25.76 o 
   6   5  18        0.13       30.00     23.33 o 
  -7   6  18        2.01       -7.54     17.24 o 
  -6   6  18        3.63       14.68     17.87 o 
  -5   6  18        1.80       -8.30     14.41 o 
  -4   6  18        1.07        3.23     16.49 o 
  -3   6  18       24.00       43.12     19.34 o 
  -2   6  18       42.37       20.92     18.40 o 
  -1   6  18      509.32      578.41     40.35 o 
   0   6  18      136.02      147.91     27.04 o 
   1   6  18       11.12       13.10     20.20 o 
   2   6  18       15.12       36.34     18.57 o 
   3   6  18       91.06      124.77     23.48 o 
   4   6  18       89.80      101.64     24.17 o 
   5   6  18       39.07       36.92     29.98 o 
   6   6  18        4.10       36.29     30.93 o 
  -7   7  18      209.83      282.23     35.66 o 
  -6   7  18        0.88       21.56     18.10 o 
  -5   7  18        6.15       -6.90     16.90 o 
  -4   7  18      144.33      119.36     27.56 o 
  -3   7  18        0.02      -13.33     15.02 o 
  -2   7  18        0.09       -6.50     25.80 o 
  -1   7  18       82.43      124.79     30.93 o 
   0   7  18      773.49      687.97     42.97 o 
   1   7  18        7.51       -5.80     17.81 o 
   2   7  18      120.72      111.15     25.11 o 
   3   7  18        4.17        0.10     17.50 o 
   4   7  18        9.98       30.92     20.30 o 
   5   7  18        3.51       13.72     26.74 o 
   6   7  18        1.97       58.11     31.48 o 
  -6   8  18        0.38        1.09     19.60 o 
  -5   8  18       65.78      124.38     28.83 o 
  -4   8  18      107.32       92.19     25.04 o 
  -3   8  18       26.66       46.81     26.58 o 
  -2   8  18       35.07       16.63     24.49 o 
  -1   8  18        0.15       15.68     20.60 o 
   0   8  18       62.37       64.32     26.99 o 
   1   8  18       62.08       98.30     24.56 o 
   2   8  18       55.68       83.57     24.77 o 
   3   8  18      146.61      187.30     32.04 o 
   4   8  18        6.85        5.04     19.41 o 
   5   8  18       28.74       50.47     50.85 o 
  -6   9  18        4.48       28.85     21.20 o 
  -5   9  18       10.16       29.91     21.57 o 
  -4   9  18        3.00        1.90     31.84 o 
  -3   9  18       74.72       70.96     30.58 o 
  -2   9  18       47.77       70.96     29.53 o 
  -1   9  18        8.65        8.76     19.71 o 
   0   9  18        1.97      -16.09     18.04 o 
   1   9  18       40.34       24.24     19.77 o 
   2   9  18      150.86      173.64     30.94 o 
   3   9  18       14.14       16.51     18.68 o 
   4   9  18       13.42       48.10     22.82 o 
   5   9  18        0.31       16.80     18.21 o 
  -5  10  18        0.06       -0.07     22.63 o 
  -4  10  18       13.45       53.81     27.86 o 
  -3  10  18       19.05        8.83     24.44 o 
  -2  10  18       12.08      -11.85     21.81 o 
  -1  10  18       32.94       36.93     27.76 o 
   0  10  18        5.00       15.54     22.46 o 
   1  10  18      285.22      318.56     47.84 o 
   2  10  18        3.49       29.35     17.74 o 
   3  10  18       42.70       82.81     26.28 o 
   4  10  18       54.48       97.39     27.13 o 
  -4  11  18       13.90        0.66     53.25 o 
  -3  11  18        0.09      -10.56     19.59 o 
  -2  11  18        5.24       30.41     24.64 o 
  -1  11  18        7.24       21.15     23.76 o 
   0  11  18       89.69      133.28     34.28 o 
   1  11  18       11.89      -23.65     23.65 o 
   2  11  18       17.43       19.10     20.63 o 
   3  11  18        2.17       14.18     23.24 o 
  -3  12  18       87.81      147.21     39.77 o 
  -2  12  18       62.08       92.60     33.97 o 
  -1  12  18       17.91       26.43     23.66 o 
   0  12  18       26.27       33.03     22.00 o 
   1  12  18        6.02       20.09     20.49 o 
  -8   1  19        1.00      -21.10     29.52 o 
  -7   1  19       52.05       89.64     39.53 o 
  -6   1  19       10.72        1.03     17.76 o 
  -5   1  19      300.52      298.90     34.95 o 
  -4   1  19        0.23        4.94     18.90 o 
  -3   1  19        0.63       -9.25     14.93 o 
  -2   1  19      101.09      132.41     19.72 o 
  -1   1  19       23.10       39.46     16.08 o 
   0   1  19      200.74      201.51     24.41 o 
   1   1  19       72.76       89.02     20.15 o 
   2   1  19       17.34        0.13     15.55 o 
   3   1  19      227.23      178.83     29.17 o 
   4   1  19       19.61       23.90     32.41 o 
   5   1  19       48.88        5.77     26.13 o 
   6   1  19        0.47       -6.59     20.70 o 
   7   1  19       27.82       19.05     26.96 o 
  -8   2  19       28.27       29.77     20.14 o 
  -7   2  19       40.17       32.65     21.69 o 
  -6   2  19        1.07       -4.36     17.58 o 
  -5   2  19       37.50       36.84     20.72 o 
  -4   2  19       55.16       54.16     23.00 o 
  -3   2  19      120.04      114.72     24.60 o 
  -2   2  19       39.05       42.04     18.19 o 
  -1   2  19       70.61       76.60     19.07 o 
   0   2  19      404.90      414.99     25.86 o 
   1   2  19      317.41      365.42     28.31 o 
   2   2  19       63.86       85.82     26.01 o 
   3   2  19       55.26       33.21     22.73 o 
   4   2  19       12.80       -6.04     17.38 o 
   5   2  19        4.54        0.31     23.56 o 
   6   2  19       28.42       87.93     31.17 o 
   7   2  19      138.66      194.47     43.83 o 
  -8   3  19        7.32       21.03     20.27 o 
  -7   3  19       48.07       52.92     23.53 o 
  -6   3  19       11.11       12.32     19.29 o 
  -5   3  19        0.64       -7.28     17.20 o 
  -4   3  19      154.29      123.78     26.73 o 
  -3   3  19       13.11       20.53     18.96 o 
  -2   3  19      222.98      221.58     26.01 o 
  -1   3  19       21.87       26.64     16.52 o 
   0   3  19      494.66      497.39     27.88 o 
   1   3  19        7.14       32.65     18.44 o 
   2   3  19       19.17       25.61     23.40 o 
   3   3  19       66.27       90.41     26.72 o 
   4   3  19       61.40       98.31     27.45 o 
   5   3  19      242.06      202.78     32.93 o 
   6   3  19        0.71        1.64     25.82 o 
  -8   4  19       42.92       24.40     22.26 o 
  -7   4  19        0.07      -14.01     17.02 o 
  -6   4  19        1.88       18.66     18.34 o 
  -5   4  19        0.18       -4.17     15.99 o 
  -4   4  19       23.02       31.12     19.53 o 
  -3   4  19       10.88        4.85     17.32 o 
  -2   4  19        1.54        1.18     15.66 o 
  -1   4  19       10.46       27.24     16.65 o 
   0   4  19     1526.56     1475.53     56.11 o 
   1   4  19       37.69       31.74     18.92 o 
   2   4  19      121.50       96.65     27.47 o 
   3   4  19      379.65      361.11     38.87 o 
   4   4  19       68.43       30.55     24.06 o 
   5   4  19       19.72       12.71     22.34 o 
   6   4  19        0.21       -3.37     18.03 o 
  -7   5  19        8.98       23.41     19.26 o 
  -6   5  19       30.01       32.82     20.91 o 
  -5   5  19       11.56       24.01     19.97 o 
  -4   5  19        0.13       -4.31     17.16 o 
  -3   5  19       80.03       70.92     22.55 o 
  -2   5  19       20.20       20.67     17.26 o 
  -1   5  19      141.37      137.09     22.24 o 
   0   5  19       60.13       81.13     24.01 o 
   1   5  19      255.10      343.75     33.92 o 
   2   5  19      723.81      683.56     41.12 o 
   3   5  19        0.06      -12.90     21.36 o 
   4   5  19        0.51       13.14     24.09 o 
   5   5  19        5.50       13.14     23.84 o 
   6   5  19        7.07        5.16     19.33 o 
  -7   6  19       51.80       52.75     21.57 o 
  -6   6  19       49.14       66.90     21.42 o 
  -5   6  19        8.16       24.81     20.76 o 
  -4   6  19       60.95       77.18     24.03 o 
  -3   6  19       16.42       30.70     18.22 o 
  -2   6  19       63.98       66.86     21.44 o 
  -1   6  19        1.59       14.64     19.51 o 
   0   6  19      252.12      244.27     31.43 o 
   1   6  19      795.10      810.42     46.51 o 
   2   6  19        8.82       -2.93     15.84 o 
   3   6  19      225.14      231.29     29.45 o 
   4   6  19        0.03      -22.80     29.35 o 
   5   6  19        0.07       31.63     29.55 o 
   6   6  19       21.06       38.76     31.54 o 
  -7   7  19        4.63        5.35     18.60 o 
  -6   7  19        0.98      -10.57     16.77 o 
  -5   7  19        1.56        7.05     20.28 o 
  -4   7  19        2.51        9.87     18.68 o 
  -3   7  19        4.75        7.29     17.63 o 
  -2   7  19       50.53       76.36     28.20 o 
  -1   7  19       30.33       46.91     26.11 o 
   0   7  19        1.58       -5.42     17.10 o 
   1   7  19      104.09      136.25     26.53 o 
   2   7  19       26.71       27.89     19.66 o 
   3   7  19       26.61       29.80     20.55 o 
   4   7  19       49.82       75.89     32.93 o 
   5   7  19      100.80      169.90     42.10 o 
  -6   8  19        0.03        9.52     19.00 o 
  -5   8  19        0.06        7.76     19.49 o 
  -4   8  19      129.89      104.35     27.32 o 
  -3   8  19       32.43       46.16     27.53 o 
  -2   8  19       25.78       26.75     38.12 o 
  -1   8  19       48.34       37.19     26.28 o 
   0   8  19        8.28        8.23     21.14 o 
   1   8  19      345.79      382.91     38.57 o 
   2   8  19      259.54      262.70     35.66 o 
   3   8  19       49.58       60.17     24.49 o 
   4   8  19       13.50       17.86     19.95 o 
   5   8  19       26.24       78.49     36.76 o 
  -5   9  19       20.94       35.95     23.32 o 
  -4   9  19        2.03       19.17     24.79 o 
  -3   9  19      234.89      205.26     42.51 o 
  -2   9  19        0.09        8.48     22.29 o 
  -1   9  19       26.82       40.56     23.78 o 
   0   9  19        5.79      -17.28     17.28 o 
   1   9  19       22.99        4.67     21.51 o 
   2   9  19      228.24      260.61     36.35 o 
   3   9  19        2.89       15.64     21.64 o 
   4   9  19       40.42       54.05     24.21 o 
  -5  10  19       18.92       18.45     26.89 o 
  -4  10  19        1.00        4.96     63.75 o 
  -3  10  19       19.36       21.53     24.08 o 
  -2  10  19        0.11        2.78     23.82 o 
  -1  10  19       18.87       -3.96     30.60 o 
   0  10  19       58.99       71.48     29.08 o 
   1  10  19        2.47       16.41     19.31 o 
   2  10  19        1.58       26.18     32.83 o 
   3  10  19        7.99       16.42     20.82 o 
  -4  11  19        0.03       -1.23     41.10 o 
  -3  11  19       22.96       54.26     46.80 o 
  -2  11  19       38.50       35.37     28.61 o 
  -1  11  19        1.06        6.90     33.24 o 
   0  11  19       76.89      117.46     33.27 o 
   1  11  19       38.92       32.04     22.49 o 
   2  11  19       61.12       84.35     29.64 o 
  -2  12  19        0.02       -6.65     22.06 o 
  -1  12  19        4.83       76.64     31.11 o 
   0  12  19        0.72       17.66     46.97 o 
  -8   0  20       51.34      122.88     44.32 o 
  -7   0  20        5.48        0.33     22.33 o 
  -6   0  20      246.02      255.35     66.15 o 
  -5   0  20        7.19       11.19     24.09 o 
  -4   0  20      537.20      574.54     49.59 o 
  -3   0  20       75.23      104.52     29.21 o 
  -2   0  20       26.69       15.11     21.26 o 
  -1   0  20      700.88      596.12     51.15 o 
   0   0  20        0.32       -0.88     21.46 o 
   1   0  20      269.49      256.14     37.23 o 
   2   0  20       42.56       44.58     26.40 o 
   3   0  20       11.66       15.05     40.85 o 
   4   0  20      179.66      166.87     54.08 o 
   5   0  20        1.71       43.33     38.86 o 
   6   0  20       75.50       69.29     47.30 o 
  -8   1  20        9.54       27.72     21.57 o 
  -7   1  20       52.39       88.21     28.88 o 
  -6   1  20       91.48      102.55     26.64 o 
  -5   1  20       35.62       40.23     22.79 o 
  -4   1  20       10.64       20.27     20.78 o 
  -3   1  20      326.38      295.33     26.83 o 
  -2   1  20      184.89      241.75     28.23 o 
  -1   1  20       89.66       69.21     18.12 o 
   0   1  20      975.49      955.26     42.04 o 
   1   1  20       44.72       35.54     18.75 o 
   2   1  20       47.92       50.53     18.90 o 
   3   1  20       50.32       48.76     22.83 o 
   4   1  20        0.36        6.84     27.38 o 
   5   1  20        3.56       21.88     27.34 o 
   6   1  20        4.26       -6.57     23.82 o 
  -8   2  20       74.13      115.53     32.18 o 
  -7   2  20       14.75        7.85     20.00 o 
  -6   2  20        1.40        8.74     18.32 o 
  -5   2  20        1.23       -6.83     16.81 o 
  -4   2  20      408.22      412.30     37.69 o 
  -3   2  20       18.97       21.20     20.23 o 
  -2   2  20       10.96       -0.69     15.66 o 
  -1   2  20      579.40      500.13     31.67 o 
   0   2  20      299.46      320.64     28.73 o 
   1   2  20        5.98       26.01     17.80 o 
   2   2  20       50.24       40.20     24.23 o 
   3   2  20      233.30      216.13     31.83 o 
   4   2  20      170.82      131.19     28.52 o 
   5   2  20       22.11       27.16     26.99 o 
   6   2  20        1.86       15.01     26.05 o 
  -8   3  20       11.71       41.02     23.86 o 
  -7   3  20       20.14       11.35     17.82 o 
  -6   3  20        2.74      -14.59     14.84 o 
  -5   3  20       18.82       33.17     20.55 o 
  -4   3  20        0.05      -13.29     13.93 o 
  -3   3  20      342.97      313.46     33.50 o 
  -2   3  20        1.47        1.21     17.21 o 
  -1   3  20       13.31       22.12     16.97 o 
   0   3  20       47.77       28.14     15.83 o 
   1   3  20      785.22      758.11     54.38 o 
   2   3  20      117.92      105.17     28.96 o 
   3   3  20        8.90      -12.27     19.64 o 
   4   3  20       90.87       92.41     27.55 o 
   5   3  20      100.14       96.86     27.41 o 
   6   3  20      100.00      121.27     38.03 o 
  -7   4  20        0.37       13.76     20.34 o 
  -6   4  20        6.83       -0.01     18.28 o 
  -5   4  20        0.31        8.63     18.38 o 
  -4   4  20       18.39       28.67     18.88 o 
  -3   4  20       11.71       22.83     17.88 o 
  -2   4  20        0.26        1.33     16.74 o 
  -1   4  20      148.05      179.92     24.17 o 
   0   4  20      450.24      454.02     37.27 o 
   1   4  20      169.43      196.21     26.89 o 
   2   4  20      160.02      138.96     31.13 o 
   3   4  20       49.61       93.33     28.00 o 
   4   4  20      109.56      133.83     32.35 o 
   5   4  20       38.09       36.17     25.98 o 
   6   4  20        1.44        8.12     46.97 o 
  -7   5  20        1.19        1.89     16.74 o 
  -6   5  20        0.34      -10.97     17.98 o 
  -5   5  20       17.58       33.60     19.97 o 
  -4   5  20        9.47        6.50     18.05 o 
  -3   5  20       58.21       69.33     22.15 o 
  -2   5  20        5.82        2.00     16.95 o 
  -1   5  20       33.53       28.48     22.51 o 
   0   5  20      693.20      725.90     44.31 o 
   1   5  20       21.39        2.64     17.34 o 
   2   5  20      429.70      375.67     40.19 o 
   3   5  20        8.14        5.02     22.38 o 
   4   5  20        0.51      -22.40     22.40 o 
   5   5  20       24.17       41.74     27.59 o 
   6   5  20       14.84       59.39     26.34 o 
  -7   6  20       38.39       64.09     23.01 o 
  -6   6  20        0.06      -11.81     29.95 o 
  -5   6  20       14.99        7.31     18.84 o 
  -4   6  20        3.53        0.55     16.38 o 
  -3   6  20        9.58        6.27     15.95 o 
  -2   6  20       48.85       43.00     26.06 o 
  -1   6  20        3.42      -10.05     19.29 o 
   0   6  20       19.75       11.55     20.28 o 
   1   6  20     1211.90     1344.41     58.57 o 
   2   6  20      208.72      204.17     28.20 o 
   3   6  20       57.22       82.03     29.54 o 
   4   6  20        7.32       11.34     26.08 o 
   5   6  20       28.83       43.76     32.44 o 
  -6   7  20        1.28       12.09     20.57 o 
  -5   7  20        0.10      -15.74     16.78 o 
  -4   7  20        0.01      -14.97     14.97 o 
  -3   7  20        1.97       11.06     18.82 o 
  -2   7  20       10.94       12.29     21.96 o 
  -1   7  20       65.04       77.48     28.37 o 
   0   7  20        0.48      -10.82     16.52 o 
   1   7  20      335.94      306.17     36.19 o 
   2   7  20       80.63       66.28     23.40 o 
   3   7  20      102.37      141.05     29.65 o 
   4   7  20        0.09       15.66     27.35 o 
   5   7  20        3.15        8.78     29.11 o 
  -6   8  20        5.19       32.26     22.17 o 
  -5   8  20       14.71       35.12     22.16 o 
  -4   8  20        7.60       -8.45     14.85 o 
  -3   8  20        3.25       15.04     22.54 o 
  -2   8  20       54.58      113.45     33.06 o 
  -1   8  20        8.93       -6.15     19.00 o 
   0   8  20      106.45       89.39     39.69 o 
   1   8  20       93.71       59.54     24.76 o 
   2   8  20       49.25       51.82     23.43 o 
   3   8  20        0.02        6.15     19.02 o 
   4   8  20        5.06       20.22     30.79 o 
  -5   9  20        7.55       -9.79     19.62 o 
  -4   9  20       47.17       54.83     26.03 o 
  -3   9  20        5.16       11.83     24.56 o 
  -2   9  20        2.75      -18.95     18.95 o 
  -1   9  20       52.47       70.52     29.53 o 
   0   9  20        2.39       14.53     27.78 o 
   1   9  20      114.06       92.67     28.85 o 
   2   9  20       10.13       50.28     23.99 o 
   3   9  20        4.94       19.84     22.27 o 
   4   9  20        7.23       39.83     24.05 o 
  -4  10  20       20.43       10.18     25.67 o 
  -3  10  20       84.69      103.78     34.96 o 
  -2  10  20        5.75       22.81     25.19 o 
  -1  10  20        7.99        0.27     21.72 o 
   0  10  20       31.56        5.47     19.77 o 
   1  10  20        0.42       10.17     18.02 o 
   2  10  20      171.89      192.02     38.84 o 
   3  10  20       11.45       37.21     23.39 o 
  -3  11  20       10.38       16.00     24.65 o 
  -2  11  20        6.78      -17.41     20.42 o 
  -1  11  20      110.53      134.80     35.48 o 
   0  11  20        0.03       -9.24     20.27 o 
   1  11  20        0.00       -8.56     18.24 o 
   2  11  20        0.26        7.18     19.15 o 
  -8   1  21       10.52       -0.10     17.67 o 
  -7   1  21        1.60        4.20     20.57 o 
  -6   1  21       14.14       13.26     19.16 o 
  -5   1  21      116.14      135.71     29.33 o 
  -4   1  21      233.57      247.56     32.49 o 
  -3   1  21       10.41        4.16     17.39 o 
  -2   1  21      140.32      153.29     25.68 o 
  -1   1  21       50.90       33.60     20.44 o 
   0   1  21      597.83      597.87     36.55 o 
   1   1  21        6.72        5.17     17.64 o 
   2   1  21      130.36      163.70     30.46 o 
   3   1  21       34.25       44.57     22.34 o 
   4   1  21       90.57       93.59     35.25 o 
   5   1  21        0.04       -8.44     23.37 o 
   6   1  21       41.36       56.92     29.67 o 
  -7   2  21        2.40       -9.51     14.83 o 
  -6   2  21      111.75      125.43     29.97 o 
  -5   2  21       17.42       40.94     21.75 o 
  -4   2  21      161.51      174.11     29.78 o 
  -3   2  21      187.60      177.22     28.66 o 
  -2   2  21       86.33       69.06     20.22 o 
  -1   2  21     1361.58     1382.27     47.30 o 
   0   2  21       53.56       40.46     20.08 o 
   1   2  21        5.80      -10.86     20.82 o 
   2   2  21       10.85      -11.50     21.36 o 
   3   2  21       22.43       45.95     22.87 o 
   4   2  21      621.42      555.66     44.49 o 
   5   2  21        5.75        5.90     38.70 o 
   6   2  21       18.20       31.70     29.59 o 
  -7   3  21        4.26        7.85     17.39 o 
  -6   3  21       82.28       68.04     25.72 o 
  -5   3  21       53.45       53.23     23.05 o 
  -4   3  21        5.36       34.13     18.95 o 
  -3   3  21       44.48       22.16     20.17 o 
  -2   3  21        9.67       29.70     18.31 o 
  -1   3  21      104.18      104.03     22.10 o 
   0   3  21        5.20       -0.72     16.29 o 
   1   3  21      518.89      524.73     44.55 o 
   2   3  21       65.44       63.22     26.29 o 
   3   3  21        7.21        9.11     21.34 o 
   4   3  21        4.04       -8.05     22.23 o 
   5   3  21       11.21      -23.16     23.16 o 
   6   3  21       11.81        9.53     25.65 o 
  -7   4  21        5.80       20.96     19.82 o 
  -6   4  21        9.51       18.79     21.81 o 
  -5   4  21        3.53        3.66     17.67 o 
  -4   4  21        7.61        0.62     16.92 o 
  -3   4  21      108.97       99.45     25.13 o 
  -2   4  21       55.70       85.08     21.13 o 
  -1   4  21      421.62      400.47     30.61 o 
   0   4  21      102.98      109.15     26.09 o 
   1   4  21      586.79      601.00     52.55 o 
   2   4  21       68.12       72.65     28.22 o 
   3   4  21        0.37       -4.20     22.99 o 
   4   4  21       12.45       12.38     23.88 o 
   5   4  21       12.17       22.40     24.67 o 
   6   4  21        1.69       -4.37     26.54 o 
  -7   5  21        0.02       14.80     18.22 o 
  -6   5  21        1.30       -7.84     15.97 o 
  -5   5  21       28.40       47.72     21.90 o 
  -4   5  21        2.65       23.75     19.20 o 
  -3   5  21      115.37      106.15     24.55 o 
  -2   5  21       62.30      106.83     23.12 o 
  -1   5  21       50.60       45.42     23.50 o 
   0   5  21       29.54       46.07     21.46 o 
   1   5  21        0.04       -5.23     19.25 o 
   2   5  21       83.13       55.33     27.25 o 
   3   5  21        0.45      -13.27     22.21 o 
   4   5  21        6.57        0.15     25.31 o 
   5   5  21       26.99      -19.62     40.06 o 
  -6   6  21        0.59       -7.80     16.12 o 
  -5   6  21       43.33       60.50     24.02 o 
  -4   6  21       39.04       51.21     23.31 o 
  -3   6  21       36.53       60.53     22.26 o 
  -2   6  21        5.17       -7.67     20.14 o 
  -1   6  21        0.26      -15.21     18.62 o 
   0   6  21      152.06      107.41     25.36 o 
   1   6  21     2320.93     2361.20     76.22 o 
   2   6  21      112.52      125.25     35.21 o 
   3   6  21       65.88       27.49     25.48 o 
   4   6  21        0.07      -20.42     25.65 o 
   5   6  21       57.75       51.97     34.81 o 
  -6   7  21        1.54       -9.27     17.83 o 
  -5   7  21       62.08       75.11     25.98 o 
  -4   7  21      121.45       95.00     26.85 o 
  -3   7  21       19.94       34.53     35.64 o 
  -2   7  21       20.52       26.61     23.28 o 
  -1   7  21       30.64       18.52     26.54 o 
   0   7  21      307.51      311.02     36.43 o 
   1   7  21      122.89      126.11     29.08 o 
   2   7  21       19.39       17.66     20.69 o 
   3   7  21       58.88      105.82     37.57 o 
   4   7  21       25.39       36.02     30.89 o 
   5   7  21        0.29       39.57     32.73 o 
  -5   8  21       19.74        6.86     20.38 o 
  -4   8  21       59.89       65.32     31.08 o 
  -3   8  21        0.75      -15.41     25.06 o 
  -2   8  21      187.68      200.34     41.04 o 
  -1   8  21        0.47       24.89     22.81 o 
   0   8  21       59.56       46.55     27.21 o 
   1   8  21        1.36       -3.97     21.30 o 
   2   8  21        2.72       18.08     21.46 o 
   3   8  21        0.08       15.35     30.40 o 
   4   8  21        2.99       20.78     32.06 o 
  -5   9  21       11.44       -1.16     27.78 o 
  -4   9  21        7.08        3.78     20.26 o 
  -3   9  21        0.08       17.51     22.72 o 
  -2   9  21        3.25       -0.64     24.89 o 
  -1   9  21        0.16       14.64     32.41 o 
   0   9  21       20.40      -14.00     17.35 o 
   1   9  21       43.12      118.61     35.08 o 
   2   9  21       12.32        7.98     21.46 o 
   3   9  21       60.63       92.66     28.95 o 
  -4  10  21        1.47       24.47     37.05 o 
  -3  10  21        9.05        6.94     25.30 o 
  -2  10  21       36.05       43.13     49.45 o 
  -1  10  21        0.49       14.20     19.17 o 
   0  10  21       14.14       22.29     23.04 o 
   1  10  21        9.38       28.94     22.44 o 
   2  10  21        0.10       33.28     29.12 o 
  -2  11  21        9.52       12.42     23.28 o 
  -1  11  21       63.30       86.05     31.62 o 
   0  11  21        0.06        7.10     22.61 o 
   1  11  21        0.11       34.54     25.02 o 
  -7   0  22        2.12      -13.23     20.51 o 
  -6   0  22        3.77        8.77     39.36 o 
  -5   0  22      242.25      229.32     40.69 o 
  -4   0  22      293.67      279.14     40.03 o 
  -3   0  22      264.52      271.89     58.71 o 
  -2   0  22      130.93      104.36     41.68 o 
  -1   0  22      470.21      450.24     51.03 o 
   0   0  22     1700.67     1699.47     79.05 o 
   1   0  22       60.64       58.86     30.98 o 
   2   0  22      477.73      425.90     46.43 o 
   3   0  22      889.43      706.01     86.33 o 
   4   0  22       79.19      105.18     48.95 o 
   5   0  22       35.20       -2.98     39.36 o 
   6   0  22       47.07       79.05     51.27 o 
  -7   1  22       38.70       59.13     29.08 o 
  -6   1  22       54.04       73.72     25.22 o 
  -5   1  22        0.24      -12.54     17.71 o 
  -4   1  22      123.40      137.63     27.67 o 
  -3   1  22      126.65      103.94     24.56 o 
  -2   1  22        7.46        6.96     21.02 o 
  -1   1  22       67.96       78.93     23.19 o 
   0   1  22        0.17       -0.21     17.74 o 
   1   1  22       36.47       41.21     18.94 o 
   2   1  22       12.41       36.33     23.81 o 
   3   1  22      264.70      221.85     33.37 o 
   4   1  22        9.01       13.91     26.58 o 
   5   1  22       23.98       41.78     30.34 o 
   6   1  22       22.73       22.16     28.37 o 
  -7   2  22        5.95       -5.07     16.48 o 
  -6   2  22        0.97       -5.71     16.53 o 
  -5   2  22       63.89       73.21     25.68 o 
  -4   2  22       10.79        9.77     19.23 o 
  -3   2  22        4.66       -2.28     17.59 o 
  -2   2  22      144.32      127.48     22.90 o 
  -1   2  22      102.66       83.02     24.96 o 
   0   2  22      223.88      234.81     28.47 o 
   1   2  22       12.16       12.83     22.68 o 
   2   2  22        0.30       18.90     21.72 o 
   3   2  22        2.62        3.07     21.05 o 
   4   2  22        1.07      -17.59     28.09 o 
   5   2  22       12.25       -3.61     26.10 o 
   6   2  22       11.53      -15.56     27.62 o 
  -7   3  22       15.76       16.89     20.09 o 
  -6   3  22       15.67       19.61     19.11 o 
  -5   3  22       93.64      116.41     27.07 o 
  -4   3  22        7.97       33.24     20.82 o 
  -3   3  22       69.36       97.13     24.08 o 
  -2   3  22      104.52       86.95     22.23 o 
  -1   3  22      303.85      306.30     28.92 o 
   0   3  22       52.63       59.74     27.68 o 
   1   3  22       17.39       26.43     24.02 o 
   2   3  22       69.07       60.94     26.87 o 
   3   3  22        3.23       19.89     23.87 o 
   4   3  22        7.19       28.55     24.68 o 
   5   3  22        8.49        2.90     25.39 o 
   6   3  22        0.86        2.02     28.39 o 
  -7   4  22        0.80        3.34     18.37 o 
  -6   4  22       34.35       64.07     26.73 o 
  -5   4  22        1.98       -5.30     15.89 o 
  -4   4  22      125.60      169.61     29.50 o 
  -3   4  22       30.70       38.23     21.28 o 
  -2   4  22       10.67       -6.09     16.25 o 
  -1   4  22     1639.46     1740.10     65.13 o 
   0   4  22      742.40      797.14     60.53 o 
   1   4  22      734.98      757.94     51.80 o 
   2   4  22       74.54       82.98     29.06 o 
   3   4  22       74.50       88.69     29.95 o 
   4   4  22        1.68       16.62     25.52 o 
   5   4  22        1.97      -24.21     24.21 o 
  -7   5  22        0.44       15.51     20.83 o 
  -6   5  22       26.74        9.11     17.17 o 
  -5   5  22        0.81      -15.45     15.45 o 
  -4   5  22       39.82       34.99     20.90 o 
  -3   5  22      100.85      117.90     26.37 o 
  -2   5  22       40.71       31.44     19.69 o 
  -1   5  22        3.05      -10.91     18.91 o 
   0   5  22       21.68       -1.98     19.88 o 
   1   5  22      273.81      272.18     43.63 o 
   2   5  22       39.75       35.82     25.94 o 
   3   5  22       18.60        9.23     25.07 o 
   4   5  22        0.06       -0.73     24.00 o 
   5   5  22        0.44      -34.11     34.11 o 
  -6   6  22        0.11       11.11     18.94 o 
  -5   6  22       65.35       82.23     25.88 o 
  -4   6  22       15.46       16.81     19.30 o 
  -3   6  22        2.17        0.30     16.61 o 
  -2   6  22       55.28       45.14     26.10 o 
  -1   6  22      153.64      149.65     30.64 o 
   0   6  22      289.68      226.95     33.76 o 
   1   6  22       16.56       15.07     20.28 o 
   2   6  22       43.98       20.91     30.80 o 
   3   6  22       42.30       41.04     29.72 o 
   4   6  22        1.43       -5.89     27.03 o 
   5   6  22        8.29       48.25     34.17 o 
  -6   7  22       78.68      124.87     31.27 o 
  -5   7  22       27.56       30.38     20.87 o 
  -4   7  22        3.97        2.14     18.19 o 
  -3   7  22       37.43       23.16     22.63 o 
  -2   7  22        3.66       21.91     23.32 o 
  -1   7  22      165.98      176.90     35.88 o 
   0   7  22       83.73       30.20     23.38 o 
   1   7  22       57.65       50.96     23.61 o 
   2   7  22       97.11      120.21     38.32 o 
   3   7  22        6.86       -3.09     26.95 o 
   4   7  22        0.45        1.34     28.08 o 
  -5   8  22        3.72        1.34     19.46 o 
  -4   8  22       30.42       53.16     29.48 o 
  -3   8  22        0.15      -18.51     18.51 o 
  -2   8  22       45.13       83.05     29.09 o 
  -1   8  22       55.79       66.35     28.59 o 
   0   8  22       37.49       83.65     34.17 o 
   1   8  22        0.63        0.03     21.23 o 
   2   8  22       68.01       72.71     26.01 o 
   3   8  22        0.66       22.03     31.03 o 
   4   8  22       31.44       19.34     32.86 o 
  -4   9  22        7.34       14.10     20.37 o 
  -3   9  22        3.56       -4.08     20.34 o 
  -2   9  22       10.27       22.33     22.92 o 
  -1   9  22        4.72      -12.59     24.89 o 
   0   9  22        4.01        5.27     22.00 o 
   1   9  22        0.04        6.15     25.82 o 
   2   9  22        6.54      -12.90     20.23 o 
   3   9  22        3.99       10.60     31.86 o 
  -3  10  22        2.60        6.42     21.16 o 
  -2  10  22       17.63        0.15     18.72 o 
  -1  10  22       38.42       28.73     23.76 o 
   0  10  22        4.80        5.85     22.45 o 
   1  10  22       51.35       63.67     44.24 o 
   2  10  22      139.33      149.76     41.86 o 
  -1  11  22       44.83       62.36     30.29 o 
   0  11  22        0.20       20.06     26.31 o 
  -7   1  23       53.24       47.99     27.17 o 
  -6   1  23        2.00       14.91     23.20 o 
  -5   1  23       25.22       23.93     21.96 o 
  -4   1  23      156.39      152.16     28.74 o 
  -3   1  23       23.40       13.63     22.39 o 
  -2   1  23      172.86      159.15     33.34 o 
  -1   1  23      288.43      247.15     39.79 o 
   0   1  23        3.58        9.15     17.70 o 
   1   1  23        6.21       10.32     17.45 o 
   2   1  23       11.00        1.56     19.96 o 
   3   1  23       40.97       43.79     35.05 o 
   4   1  23        4.42       -1.05     25.72 o 
   5   1  23       23.56       -1.49     49.78 o 
   6   1  23       27.62       43.99     32.76 o 
  -7   2  23        1.44       15.18     19.92 o 
  -6   2  23       85.59      118.00     36.50 o 
  -5   2  23        4.55        1.23     20.71 o 
  -4   2  23      152.86      150.93     29.98 o 
  -3   2  23        1.92        3.29     18.29 o 
  -2   2  23        0.69        1.20     18.80 o 
  -1   2  23       68.50       57.85     23.55 o 
   0   2  23       27.68       23.23     19.10 o 
   1   2  23       11.59        7.14     22.84 o 
   2   2  23       29.04       22.02     23.12 o 
   3   2  23       85.51       53.32     25.92 o 
   4   2  23       33.06       35.96     31.73 o 
   5   2  23      112.50      153.06     43.08 o 
  -7   3  23       53.90       53.55     30.22 o 
  -6   3  23        8.04        1.82     16.69 o 
  -5   3  23        2.67       12.65     18.06 o 
  -4   3  23        3.11        1.50     19.26 o 
  -3   3  23       16.11       14.66     19.06 o 
  -2   3  23      156.79      188.00     26.42 o 
  -1   3  23      177.11      173.95     30.41 o 
   0   3  23      414.32      429.17     60.54 o 
   1   3  23      263.62      260.58     37.39 o 
   2   3  23       23.07       37.64     26.33 o 
   3   3  23        0.05      -20.94     20.94 o 
   4   3  23       15.07       10.40     24.97 o 
   5   3  23       40.26       70.99     37.05 o 
  -7   4  23        3.20       -1.76     19.71 o 
  -6   4  23        0.63       -5.43     18.50 o 
  -5   4  23        0.46       15.01     17.80 o 
  -4   4  23      244.62      265.22     34.53 o 
  -3   4  23       20.39        0.37     19.60 o 
  -2   4  23       68.48       53.57     20.71 o 
  -1   4  23      751.92      781.66     62.98 o 
   0   4  23      543.98      639.82     55.83 o 
   1   4  23      462.07      386.91     49.45 o 
   2   4  23       73.64       67.46     28.76 o 
   3   4  23      180.28      207.08     38.70 o 
   4   4  23        7.72        7.17     25.85 o 
   5   4  23       31.39       25.67     38.33 o 
  -6   5  23       50.77       59.17     25.86 o 
  -5   5  23       11.34       29.78     19.41 o 
  -4   5  23       32.11       46.14     22.28 o 
  -3   5  23       61.51       74.08     23.53 o 
  -2   5  23        5.72       -9.48     22.52 o 
  -1   5  23        5.98       -3.65     20.75 o 
   0   5  23      409.54      498.35     55.19 o 
   1   5  23      455.51      483.10     53.38 o 
   2   5  23        9.39        1.91     25.77 o 
   3   5  23        1.57       14.02     26.01 o 
   4   5  23        3.24       -5.58     26.40 o 
   5   5  23       25.57      -17.88     34.54 o 
  -6   6  23       14.91        2.14     20.00 o 
  -5   6  23       17.66       25.70     20.58 o 
  -4   6  23        3.52      -15.17     16.32 o 
  -3   6  23       61.79       48.09     27.32 o 
  -2   6  23       36.65       78.84     32.29 o 
  -1   6  23      501.17      577.81     46.19 o 
   0   6  23      301.65      254.94     35.65 o 
   1   6  23        1.57       -8.07     26.86 o 
   2   6  23      134.17      108.68     38.37 o 
   3   6  23        0.09       -6.08     26.81 o 
   4   6  23       18.73       -1.59     26.68 o 
  -5   7  23       12.05       35.82     21.98 o 
  -4   7  23        2.14       -3.58     18.20 o 
  -3   7  23       25.29       22.19     25.16 o 
  -2   7  23        5.15       12.31     21.60 o 
  -1   7  23      248.57      298.95     46.54 o 
   0   7  23       52.81       44.02     26.89 o 
   1   7  23       89.43       78.95     36.52 o 
   2   7  23        1.41        6.57     29.15 o 
   3   7  23        5.32       -4.88     30.93 o 
   4   7  23        8.07       15.91     33.80 o 
  -5   8  23       94.47      113.69     39.03 o 
  -4   8  23        0.74       15.90     22.54 o 
  -3   8  23        1.70        6.33     19.12 o 
  -2   8  23      127.11      160.43     37.46 o 
  -1   8  23       15.77       10.63     21.04 o 
   0   8  23        9.08       43.62     29.85 o 
   1   8  23       11.22        7.32     21.25 o 
   2   8  23      184.67      213.51     47.65 o 
   3   8  23       31.65       82.20     39.67 o 
  -4   9  23        0.00        7.76     21.11 o 
  -3   9  23       18.02       47.04     26.19 o 
  -2   9  23       72.52      113.69     36.63 o 
  -1   9  23      130.80       99.88     34.73 o 
   0   9  23        0.50        4.41     20.15 o 
   1   9  23      134.61      186.49     42.74 o 
   2   9  23       18.74       24.86     39.28 o 
  -3  10  23        1.28       12.59     24.80 o 
  -2  10  23       11.33       30.35     39.03 o 
  -1  10  23       12.08       -2.61     21.01 o 
   0  10  23       12.05        8.67     22.15 o 
   1  10  23        0.14       10.01     26.54 o 
  -7   0  24       14.70       56.23     53.25 o 
  -6   0  24        3.12      -16.21     35.56 o 
  -5   0  24      233.00      235.01     64.00 o 
  -4   0  24       61.95       12.57     35.39 o 
  -3   0  24       17.89       10.75     31.26 o 
  -2   0  24        5.94       22.00     31.92 o 
  -1   0  24      433.69      399.95     56.15 o 
   0   0  24        1.15       10.69     29.69 o 
   1   0  24      328.42      322.42     44.29 o 
   2   0  24       92.83      115.44     58.21 o 
   3   0  24        9.43       13.07     44.82 o 
   4   0  24       10.88       11.41     43.33 o 
   5   0  24       30.33       18.85     40.68 o 
  -7   1  24        2.47       32.98     26.83 o 
  -6   1  24        0.07       -5.40     21.24 o 
  -5   1  24        0.35        6.36     20.03 o 
  -4   1  24      163.32      165.83     30.87 o 
  -3   1  24      114.13      116.83     34.02 o 
  -2   1  24        0.19       -0.59     20.68 o 
  -1   1  24        3.73       24.93     18.23 o 
   0   1  24      531.95      486.55     36.65 o 
   1   1  24        0.14      -12.92     23.42 o 
   2   1  24      358.87      304.90     38.22 o 
   3   1  24        8.47      -24.14     30.24 o 
   4   1  24       28.22       59.73     34.73 o 
   5   1  24        3.63      -10.01     28.86 o 
  -7   2  24       10.30       15.70     27.44 o 
  -6   2  24        4.16      -15.03     19.46 o 
  -5   2  24        1.23        4.30     21.26 o 
  -4   2  24      183.17      197.26     32.46 o 
  -3   2  24      186.77      220.30     40.83 o 
  -2   2  24       79.35       67.05     25.93 o 
  -1   2  24       23.90       -4.02     20.69 o 
   0   2  24       17.11       19.64     25.57 o 
   1   2  24       35.07       23.51     25.45 o 
   2   2  24       15.72       -1.20     22.61 o 
   3   2  24       35.50       26.87     25.68 o 
   4   2  24       35.98       51.81     33.15 o 
   5   2  24       29.02       29.78     65.24 o 
  -6   3  24        0.01        3.46     19.11 o 
  -5   3  24        0.02       19.04     18.00 o 
  -4   3  24       18.38       19.99     22.02 o 
  -3   3  24        0.08       -5.95     18.70 o 
  -2   3  24      152.91      111.15     29.54 o 
  -1   3  24        9.53       -3.39     20.11 o 
   0   3  24       12.87       -2.70     24.38 o 
   1   3  24        2.45       15.84     24.45 o 
   2   3  24      125.21      125.90     33.32 o 
   3   3  24       97.62       76.74     30.42 o 
   4   3  24       15.20      -16.34     71.11 o 
   5   3  24        3.40       -7.61     30.57 o 
  -6   4  24        5.19       24.64     21.77 o 
  -5   4  24        1.80       -5.10     17.74 o 
  -4   4  24       16.27       -2.42     21.07 o 
  -3   4  24        0.20        9.32     19.42 o 
  -2   4  24        8.86        3.77     17.50 o 
  -1   4  24      534.41      573.39     58.48 o 
   0   4  24      143.10      217.15     43.86 o 
   1   4  24      119.25      137.20     35.29 o 
   2   4  24      111.16      127.13     34.65 o 
   3   4  24        9.03        1.67     25.48 o 
   4   4  24       16.44       11.04     26.81 o 
   5   4  24        0.50        2.84     40.44 o 
  -6   5  24        1.73       15.48     18.00 o 
  -5   5  24       24.49       52.04     22.62 o 
  -4   5  24       11.49       21.79     19.86 o 
  -3   5  24       14.16       22.06     21.72 o 
  -2   5  24      246.55      228.22     36.04 o 
  -1   5  24      167.60      123.68     40.48 o 
   0   5  24      195.86      163.02     42.36 o 
   1   5  24        0.00       -3.60     26.12 o 
   2   5  24        0.06       -6.01     26.11 o 
   3   5  24        0.92      -22.90     22.90 o 
   4   5  24       82.42       77.95     33.15 o 
  -6   6  24        6.98       38.09     27.33 o 
  -5   6  24        0.39       14.08     19.84 o 
  -4   6  24        3.33       -2.49     15.19 o 
  -3   6  24       12.78       16.22     32.08 o 
  -2   6  24      236.55      255.06     52.84 o 
  -1   6  24      148.92      120.82     31.02 o 
   0   6  24      187.74      223.07     45.25 o 
   1   6  24        3.20       29.76     34.01 o 
   2   6  24        1.63        0.03     30.22 o 
   3   6  24        2.56      -24.47     25.15 o 
   4   6  24       43.46       22.57     47.07 o 
  -5   7  24        3.90        2.45     18.24 o 
  -4   7  24        8.98       11.55     22.66 o 
  -3   7  24       55.21       80.30     30.36 o 
  -2   7  24      120.26      149.07     36.49 o 
  -1   7  24      195.87      292.48     48.11 o 
   0   7  24       24.97       16.45     23.24 o 
   1   7  24       11.14      -14.98     30.50 o 
   2   7  24       18.75       -2.99     28.65 o 
   3   7  24        1.43       -1.14     32.09 o 
  -4   8  24       45.92       77.00     30.78 o 
  -3   8  24        0.67       -1.35     22.91 o 
  -2   8  24        0.13      -16.07     16.80 o 
  -1   8  24        0.06       23.10     19.58 o 
   0   8  24       74.09       62.07     32.46 o 
   1   8  24        0.05       -2.99     36.96 o 
   2   8  24        2.51        6.31     33.34 o 
   3   8  24        6.57      -12.86     30.89 o 
  -3   9  24        5.07        4.14     19.61 o 
  -2   9  24       65.26      139.53     36.34 o 
  -1   9  24       13.05        6.75     22.36 o 
   0   9  24       12.51       18.34     23.27 o 
   1   9  24       59.40       50.75     32.35 o 
   2   9  24        0.11       -2.15     31.77 o 
  -1  10  24       74.14      108.16     34.81 o 
   0  10  24        2.24       22.07     25.45 o 
  -6   1  25       19.44        3.97     20.01 o 
  -5   1  25       36.39       31.57     23.62 o 
  -4   1  25       69.00       75.90     32.68 o 
  -3   1  25      126.33      128.55     34.49 o 
  -2   1  25        0.05       16.73     23.80 o 
  -1   1  25       31.13       37.15     23.79 o 
   0   1  25       74.93       54.68     22.29 o 
   1   1  25       53.81       67.98     27.91 o 
   2   1  25        0.03      -21.66     21.66 o 
   3   1  25        7.16      -22.16     29.74 o 
   4   1  25        0.36       -2.30     47.05 o 
   5   1  25        5.73      -23.03     39.03 o 
  -6   2  25        1.51       -6.51     20.46 o 
  -5   2  25       38.49       16.13     21.83 o 
  -4   2  25      223.97      229.70     44.54 o 
  -3   2  25      313.54      348.55     72.02 o 
  -2   2  25       17.45       27.24     26.07 o 
  -1   2  25       90.81      110.08     27.74 o 
   0   2  25       94.94       91.50     33.29 o 
   1   2  25       60.91       63.44     29.16 o 
   2   2  25       70.38       71.19     30.64 o 
   3   2  25       12.13       -1.48     35.52 o 
   4   2  25        2.65        4.87     29.32 o 
   5   2  25        0.50      -17.95     30.06 o 
  -6   3  25        0.96      -16.40     16.40 o 
  -5   3  25      159.06      126.50     31.58 o 
  -4   3  25       87.02      103.20     27.75 o 
  -3   3  25        3.17       -0.74     25.00 o 
  -2   3  25      227.96      199.14     34.14 o 
  -1   3  25       73.60       61.79     35.31 o 
   0   3  25      213.16      221.63     45.52 o 
   1   3  25       92.66       78.93     31.55 o 
   2   3  25       45.44       22.70     27.51 o 
   3   3  25       54.47       40.48     28.81 o 
   4   3  25        2.14        4.74     37.54 o 
  -6   4  25        0.71       15.10     19.75 o 
  -5   4  25        0.19        2.51     19.06 o 
  -4   4  25        6.91       11.17     22.37 o 
  -3   4  25       26.92       18.00     20.97 o 
  -2   4  25      122.45      123.00     41.99 o 
  -1   4  25        0.06       -5.14     36.80 o 
   0   4  25      173.06      142.82     42.84 o 
   1   4  25      255.41      233.02     41.19 o 
   2   4  25       72.97       79.70     32.34 o 
   3   4  25       23.12       24.03     28.64 o 
   4   4  25        1.94      -25.06     25.06 o 
  -6   5  25       15.74       10.00     28.28 o 
  -5   5  25        0.04       -1.70     17.81 o 
  -4   5  25       14.12       27.82     21.43 o 
  -3   5  25       29.67       13.14     21.12 o 
  -2   5  25       38.94       34.73     41.18 o 
  -1   5  25       24.39       27.76     40.35 o 
   0   5  25       25.27       29.06     32.79 o 
   1   5  25        0.11      -15.54     32.41 o 
   2   5  25        8.79       14.38     28.39 o 
   3   5  25        2.40      -22.76     24.91 o 
   4   5  25       18.67      -14.98     30.27 o 
  -5   6  25        2.32        4.21     21.85 o 
  -4   6  25       24.60       31.66     20.22 o 
  -3   6  25       32.91       23.38     24.34 o 
  -2   6  25      110.31       92.42     38.45 o 
  -1   6  25       29.49       21.55     34.52 o 
   0   6  25      252.11      275.84     50.88 o 
   1   6  25        4.89        2.73     30.67 o 
   2   6  25       23.92       17.48     33.19 o 
   3   6  25        2.56       13.84     29.69 o 
  -4   7  25        0.34       -6.64     18.86 o 
  -3   7  25       37.07       24.62     23.01 o 
  -2   7  25       17.96       45.69     26.81 o 
  -1   7  25       67.42       69.93     34.23 o 
   0   7  25       26.76       41.95     35.44 o 
   1   7  25       10.00      -16.36     29.10 o 
   2   7  25       72.45       91.40     40.00 o 
   3   7  25       11.02      -10.60     31.92 o 
  -4   8  25       37.91       54.73     27.60 o 
  -3   8  25       26.55       25.54     22.41 o 
  -2   8  25      146.94      167.06     40.03 o 
  -1   8  25       47.83       25.56     47.46 o 
   0   8  25       36.02       58.38     47.63 o 
   1   8  25        1.96        0.76     33.41 o 
   2   8  25        8.10       16.60     34.14 o 
  -2   9  25       19.17       22.53     23.79 o 
  -1   9  25        8.36       -6.29     20.89 o 
   0   9  25       79.36      137.80     43.28 o 
   1   9  25        0.15      -26.30     34.23 o 
  -6   0  26       56.14       98.40     57.39 o 
  -5   0  26       14.79       50.28     44.49 o 
  -4   0  26      213.66      159.59     54.74 o 
  -3   0  26        0.01      -10.09     33.57 o 
  -2   0  26       20.25       46.31     38.86 o 
  -1   0  26       40.89       32.21     31.27 o 
   0   0  26       12.74        5.34     28.17 o 
   1   0  26      114.16      124.20     72.44 o 
   2   0  26       65.68       13.23     61.69 o 
   3   0  26       11.00       -0.66     47.96 o 
   4   0  26        5.46      -35.56     38.86 o 
  -6   1  26        4.04       -5.92     28.92 o 
  -5   1  26        0.79        2.74     27.18 o 
  -4   1  26       19.29        6.36     25.55 o 
  -3   1  26        4.48       16.07     26.85 o 
  -2   1  26       12.80        2.35     24.27 o 
  -1   1  26        0.33      -13.37     18.60 o 
   0   1  26       38.22       33.78     23.11 o 
   1   1  26        0.07      -25.28     25.28 o 
   2   1  26       75.25       22.73     42.51 o 
   3   1  26        1.43      -26.38     32.92 o 
   4   1  26        0.25        4.49     40.77 o 
  -6   2  26        1.16       -0.62     21.00 o 
  -5   2  26       56.58       44.90     33.72 o 
  -4   2  26        2.21       -0.61     25.71 o 
  -3   2  26       67.37      110.51     34.28 o 
  -2   2  26       25.78       37.57     27.69 o 
  -1   2  26        6.20        2.45     21.24 o 
   0   2  26        7.12      -24.12     24.12 o 
   1   2  26      144.91       96.67     33.52 o 
   2   2  26        4.14       -0.36     24.41 o 
   3   2  26       13.72       -8.17     38.69 o 
   4   2  26        8.99       -4.93     32.00 o 
  -6   3  26        1.07       31.22     21.71 o 
  -5   3  26        0.08       32.24     24.54 o 
  -4   3  26      121.98      162.07     40.08 o 
  -3   3  26      247.56      297.01     46.69 o 
  -2   3  26       97.74       71.87     33.31 o 
  -1   3  26      100.05      136.58     42.16 o 
   0   3  26        3.97       13.86     31.38 o 
   1   3  26       46.77       36.30     29.06 o 
   2   3  26        0.79      -10.27     26.77 o 
   3   3  26       10.87       15.75     27.02 o 
   4   3  26        7.06      -17.57     37.63 o 
  -5   4  26       12.52       24.40     18.49 o 
  -4   4  26       88.54       95.36     29.23 o 
  -3   4  26       18.28      -16.92     24.01 o 
  -2   4  26      117.59       56.24     42.01 o 
  -1   4  26       62.17       29.33     37.17 o 
   0   4  26       31.08       20.10     32.61 o 
   1   4  26       54.62       51.36     31.76 o 
   2   4  26        0.96      -25.84     25.84 o 
   3   4  26       81.81      107.15     36.02 o 
   4   4  26      123.33       24.52     57.55 o 
  -5   5  26        0.01      -17.10     17.21 o 
  -4   5  26       27.67       33.86     20.55 o 
  -3   5  26       91.32       44.06     33.08 o 
  -2   5  26       90.12       82.86     47.30 o 
  -1   5  26       32.93       15.43     49.78 o 
   0   5  26        2.33      -15.52     36.63 o 
   1   5  26        3.50       -6.56     29.63 o 
   2   5  26       64.45       56.59     33.86 o 
   3   5  26        0.16      -30.95     30.95 o 
  -5   6  26       10.74       18.29     21.49 o 
  -4   6  26        5.21       -6.58     18.52 o 
  -3   6  26        4.29      -20.80     23.68 o 
  -2   6  26        1.69        6.28     41.35 o 
  -1   6  26       21.84       34.40     42.01 o 
   0   6  26       14.82       40.69     36.02 o 
   1   6  26       10.44      -18.18     37.95 o 
   2   6  26        0.21      -27.11     28.51 o 
   3   6  26       11.22      -14.00     27.35 o 
  -4   7  26        0.24        6.28     23.32 o 
  -3   7  26        1.59       37.87     25.84 o 
  -2   7  26       31.96       15.83     28.80 o 
  -1   7  26      415.32      420.56     83.19 o 
   0   7  26        9.32       33.08     44.98 o 
   1   7  26        0.09       -2.95     33.99 o 
   2   7  26       14.29       60.30     50.36 o 
  -3   8  26        0.49       -6.82     38.12 o 
  -2   8  26        0.03       36.03     24.63 o 
  -1   8  26      189.15      192.67     67.14 o 
   0   8  26        0.58      -36.05     36.05 o 
   1   8  26       35.42       54.41     50.94 o 
  -6   1  27       10.41       13.52     30.15 o 
  -5   1  27       23.70       -3.72     27.45 o 
  -4   1  27        8.68      -15.04     25.83 o 
  -3   1  27       37.59       55.62     30.34 o 
  -2   1  27        3.80      -14.30     22.33 o 
  -1   1  27        1.84       -5.43     20.09 o 
   0   1  27       35.98       -3.08     27.95 o 
   1   1  27       25.54       19.07     26.11 o 
   2   1  27      131.27      169.42     51.51 o 
   3   1  27        2.22      -11.25     34.40 o 
   4   1  27        0.42      -32.63     32.63 o 
  -6   2  27        3.88       10.88     31.05 o 
  -5   2  27       46.18       82.25     43.58 o 
  -4   2  27      136.32       80.27     35.04 o 
  -3   2  27        2.49       -8.34     23.92 o 
  -2   2  27       61.18       77.68     30.69 o 
  -1   2  27      146.25      122.95     41.76 o 
   0   2  27       13.45       -8.41     28.69 o 
   1   2  27        0.01       -6.46     27.61 o 
   2   2  27      118.93      139.26     41.28 o 
   3   2  27       12.29      -38.87     38.87 o 
   4   2  27       33.62       25.96     40.61 o 
  -5   3  27        1.66        1.78     29.18 o 
  -4   3  27        5.86       -3.08     26.08 o 
  -3   3  27      477.63      426.15     53.29 o 
  -2   3  27        3.37      -20.52     21.95 o 
  -1   3  27        5.35      -23.86     27.36 o 
   0   3  27       15.40        0.70     30.36 o 
   1   3  27       82.67       96.69     34.72 o 
   2   3  27       62.10       96.49     35.90 o 
   3   3  27        0.85      -36.49     39.49 o 
   4   3  27        2.72      -26.74     35.68 o 
  -5   4  27        9.66       24.05     22.29 o 
  -4   4  27       39.93       33.45     31.49 o 
  -3   4  27       22.22       14.84     28.00 o 
  -2   4  27        7.27        1.97     33.87 o 
  -1   4  27      112.50       68.75     71.28 o 
   0   4  27       26.93       23.05     34.76 o 
   1   4  27        0.47      -14.28     26.84 o 
   2   4  27       80.20       69.94     34.73 o 
   3   4  27        0.46      -21.09     26.13 o 
  -5   5  27       50.26       44.38     23.18 o 
  -4   5  27       20.89       37.70     25.35 o 
  -3   5  27        6.32       17.36     39.36 o 
  -2   5  27        0.51      -16.04     37.05 o 
  -1   5  27      176.60      149.17     46.73 o 
   0   5  27      141.99      122.78     42.39 o 
   1   5  27       16.59       -4.27     30.79 o 
   2   5  27        2.83      -13.97     30.86 o 
   3   5  27        0.32      -28.02     28.02 o 
  -4   6  27        3.57       22.69     22.42 o 
  -3   6  27       13.90       57.06     50.44 o 
  -2   6  27       24.18       23.15     43.33 o 
  -1   6  27      344.20      301.32     74.42 o 
   0   6  27       62.56       -0.53     35.90 o 
   1   6  27       10.72       -6.53     33.93 o 
   2   6  27        4.35      -17.93     33.55 o 
  -3   7  27        7.98       20.41     21.79 o 
  -2   7  27       17.29        8.93     41.68 o 
  -1   7  27      138.77      166.37     61.69 o 
   0   7  27        5.61        6.95     42.17 o 
   1   7  27        0.44      -28.50     33.92 o 
  -2   8  27       93.52      136.70     56.73 o 
  -1   8  27       11.84       37.05     47.96 o 
   0   8  27        8.74        2.65     43.99 o 
  -5   0  28       12.70       11.25     41.01 o 
  -4   0  28        0.22       -4.96     36.55 o 
  -3   0  28       13.70       14.39     35.06 o 
  -2   0  28        6.38       17.53     37.87 o 
  -1   0  28        3.31       11.95     34.36 o 
   0   0  28       54.47       91.88     37.47 o 
   1   0  28      162.74      136.94     79.55 o 
   2   0  28      377.97      320.84     91.12 o 
   3   0  28       18.34       47.13     62.35 o 
  -5   1  28       62.98       32.25     32.04 o 
  -4   1  28       43.06       32.67     31.68 o 
  -3   1  28        0.24      -13.89     23.37 o 
  -2   1  28        0.52       -0.13     22.80 o 
  -1   1  28        2.81        3.80     22.95 o 
   0   1  28        1.87      -25.04     25.04 o 
   1   1  28      117.96       72.58     33.85 o 
   2   1  28       33.79      -44.32     44.50 o 
   3   1  28        3.57      -13.18     41.44 o 
  -5   2  28       14.65      -16.92     27.00 o 
  -4   2  28       97.97      147.65     41.25 o 
  -3   2  28       46.69       34.67     29.75 o 
  -2   2  28        0.52       12.15     26.37 o 
  -1   2  28        5.82      -28.65     28.65 o 
   0   2  28       91.68      102.72     37.37 o 
   1   2  28       31.71        8.37     30.51 o 
   2   2  28        4.79      -15.35     43.89 o 
   3   2  28        2.04      -19.82     39.26 o 
  -5   3  28        4.03        6.46     30.57 o 
  -4   3  28        0.24       13.69     28.40 o 
  -3   3  28      224.97      242.56     45.70 o 
  -2   3  28       49.92       65.49     49.28 o 
  -1   3  28       28.84       69.15     39.99 o 
   0   3  28        4.50        8.82     33.78 o 
   1   3  28       38.78        2.20     32.98 o 
   2   3  28        0.12      -15.33     27.55 o 
   3   3  28        0.05       -4.51     47.05 o 
  -4   4  28        2.50       -8.92     28.98 o 
  -3   4  28       46.68       39.53     44.82 o 
  -2   4  28       91.42       71.73     41.37 o 
  -1   4  28       13.89      -17.40     35.52 o 
   0   4  28        4.93        0.09     39.11 o 
   1   4  28       65.34       59.84     57.47 o 
   2   4  28        3.41      -19.66     29.11 o 
   3   4  28       28.03        5.27     32.60 o 
  -4   5  28       15.49       44.82     46.97 o 
  -3   5  28       54.62       39.20     45.81 o 
  -2   5  28        3.42       -5.13     36.22 o 
  -1   5  28        0.09      -32.72     32.72 o 
   0   5  28        0.68       -6.36     34.37 o 
   1   5  28       24.71       26.97     36.73 o 
   2   5  28       16.09       -2.57     31.41 o 
  -3   6  28        3.43       44.65     49.61 o 
  -2   6  28       38.99       47.63     47.63 o 
  -1   6  28       16.61       50.77     46.31 o 
   0   6  28       13.11      -24.19     32.53 o 
   1   6  28       15.53       24.64     34.69 o 
  -2   7  28      224.85      289.58     76.57 o 
  -1   7  28       28.51       20.18     43.16 o 
   0   7  28        1.50       -6.45     44.65 o 
  -5   1  29       51.38       21.61     31.04 o 
  -4   1  29       18.20        3.50     28.45 o 
  -3   1  29       17.85       -3.20     23.80 o 
  -2   1  29        4.77       -6.07     23.85 o 
  -1   1  29        3.61      -15.45     24.16 o 
   0   1  29        1.92      -26.78     27.27 o 
   1   1  29       47.63       -1.88     53.13 o 
   2   1  29       25.18      -26.65     47.71 o 
   3   1  29       18.62      -15.35     43.44 o 
  -4   2  29      113.60      124.79     41.40 o 
  -3   2  29        1.48       -4.56     25.45 o 
  -2   2  29        3.02        7.26     25.94 o 
  -1   2  29        3.24       -7.06     30.58 o 
   0   2  29       71.53       30.46     35.78 o 
   1   2  29      131.39      130.03     44.58 o 
   2   2  29       54.82       58.40     51.46 o 
   3   2  29       50.74       47.92     50.62 o 
  -4   3  29       21.40       47.48     32.57 o 
  -3   3  29      108.33      117.53     38.16 o 
  -2   3  29        8.42       -6.95     37.38 o 
  -1   3  29        4.08      -46.29     49.78 o 
   0   3  29       48.23       43.45     38.06 o 
   1   3  29        1.46        0.74     32.10 o 
   2   3  29        2.20      -17.70     30.55 o 
  -4   4  29        0.09        2.48     28.38 o 
  -3   4  29       34.91       70.78     52.59 o 
  -2   4  29        2.41      -27.74     44.74 o 
  -1   4  29       55.79       84.63     65.74 o 
   0   4  29        0.05      -28.92     31.31 o 
   1   4  29        1.02      -28.47     32.47 o 
   2   4  29        0.06      -29.34     29.34 o 
  -3   5  29       20.40       43.33     50.28 o 
  -2   5  29      131.44       83.52     53.75 o 
  -1   5  29       19.82        1.64     39.34 o 
   0   5  29        9.49      -30.02     30.02 o 
   1   5  29        0.82      -39.16     46.06 o 
  -2   6  29        0.85      -22.16     40.02 o 
  -1   6  29       90.98      106.51     58.05 o 
   0   6  29       51.91       55.60     42.95 o 
  -4   0  30       15.32        0.33     43.33 o 
  -3   0  30       87.31      133.13     57.55 o 
  -2   0  30        0.01       12.73     38.86 o 
  -1   0  30        2.14      -21.66     34.90 o 
   0   0  30      160.69      100.55     83.52 o 
   1   0  30       98.29       25.96     76.74 o 
   2   0  30       62.64       44.98     75.08 o 
  -4   1  30       33.53       41.33     34.05 o 
  -3   1  30        4.63       23.63     29.71 o 
  -2   1  30       10.44       26.89     30.10 o 
  -1   1  30        3.49       -0.10     35.12 o 
   0   1  30       19.84      -15.95     29.12 o 
   1   1  30        0.70      -42.57     51.33 o 
   2   1  30       29.26        3.24     50.01 o 
  -4   2  30        9.04      -12.57     28.94 o 
  -3   2  30        0.02       24.71     30.84 o 
  -2   2  30        1.10       -0.50     35.72 o 
  -1   2  30        2.43      -13.49     39.94 o 
   0   2  30       23.59       15.45     35.29 o 
   1   2  30        4.40      -24.13     30.11 o 
   2   2  30       77.39       18.91     54.32 o 
  -3   3  30        2.77       58.88     50.11 o 
  -2   3  30       14.25       36.88     42.50 o 
  -1   3  30       56.50      -29.10     43.25 o 
   0   3  30        0.96      -23.08     34.09 o 
   1   3  30        0.88       -3.61     32.86 o 
  -3   4  30      166.16      177.12     62.51 o 
  -2   4  30       23.18        0.83     41.51 o 
  -1   4  30        9.27      -18.04     73.93 o 
   0   4  30        0.22      -32.34     33.02 o 
   1   4  30       23.87       29.57     39.07 o 
  -2   5  30       26.92       32.75     44.49 o 
  -1   5  30       65.86       26.55     57.14 o 
   0   5  30        7.94       -1.72     38.90 o 
  -3   1  31       15.80       13.36     31.70 o 
  -2   1  31        6.24      -10.00     26.55 o 
  -1   1  31       99.16      137.63     48.43 o 
   0   1  31       11.61       -3.67     57.15 o 
   1   1  31       23.27       -4.95     54.73 o 
  -3   2  31        0.03       20.33     30.81 o 
  -2   2  31       11.31       28.45     43.99 o 
  -1   2  31       65.45       51.77     40.83 o 
   0   2  31        1.40      -32.08     34.44 o 
   1   2  31       16.96      -51.32     51.32 o 
  -2   3  31       69.42       86.16     55.07 o 
  -1   3  31        6.27       18.75     39.32 o 
   0   3  31        7.19      -24.87     35.99 o 
  -1   1  32       35.79      101.87     54.74 o 
                                                 
